# Supplementary material for: Highly heterogeneous-related genes of triple-negative breast cancer: potential diagnostic and prognostic biomarkers
Source: BMC Cancer. 2021 May 31;21:644. doi: 10.1186/s12885-021-08318-1 (PMC8165798; doi:10.1186/s12885-021-08318-1)
Supplement: Supplementary file 1 — Additional file 1: Table S1. Statistics of microarray datasets from GEO and TCGA. [file 12885_2021_8318_MOESM1_ESM.xlsx]

## Sheet: Sheet1
Table S1 | Statistics of microarray datasets from GEO and TCGA
Record	Organism	Tissue	Normal (n = 120)	TNBC (n = 176)	non-TNBC (n = 916)	Platform
GSE115275	Homo sapiens	normal, TNBC	6 (5%)	6 (3.4%)	0 (0%)	GPL21827-Agilent-079487 Arraystar Human LncRNA microarray V4 (Probe Name version)
GSE62931	Homo sapiens	TNBC, non-TNBC	0 (0%)	47 (26.7%)	53 (5.8%)	GPL15048 Rosetta/Merck Human RSTA Custom Affymetrix 2.0 microarray [HuRSTA_2a520709.CDF]
TCGA	Homo sapiens	normal, TNBC, non-TNBC	114 (95%)	123 (69.9%)	863 (94.2%)	Illumina Hiseq
