# Supplementary material for: Highly heterogeneous-related genes of triple-negative breast cancer: potential diagnostic and prognostic biomarkers
Source: BMC Cancer. 2021 May 31;21:644. doi: 10.1186/s12885-021-08318-1 (PMC8165798; doi:10.1186/s12885-021-08318-1)
Supplement: Supplementary file 2 — Additional file 2: Table S2. The DEGs in GEO and TCGA datasets. [file 12885_2021_8318_MOESM2_ESM.xlsx]

## Sheet: The DEGs in GES62931
Table S2 | The DEGs in GES62931
gene symbol	logFC	AveExpr	P.Value	adj.P.Val	category
SKA3	1.34617	6.85581	5.20831	8.77241	up-regulated
DEPDC1	1.78703	6.20676	9.99274	3.09509	up-regulated
CHEK1	1.87598	6.66589	4.99838	3.45435	up-regulated
ANLN	1.72746	8.59685	3.77211	9.45807	up-regulated
KIFC1	1.4894	7.1459	3.46792	8.82545	up-regulated
CDC7	1.23508	8.78871	7.49751	1.69191	up-regulated
PIF1	1.28287	7.45668	9.49277	5.9303	up-regulated
MYBL1	1.03659	7.2314	8.61178	5.0224	up-regulated
TROAP	1.28697	6.23685	3.88854	6.8413	up-regulated
MYBL2	1.5307	6.97674	9.52606	1.12058	up-regulated
FAM83D	1.67083	7.54847	4.64902	1.12734	up-regulated
CENPE	1.12017	7.03209	2.66853	2.6032	up-regulated
KIF4A	1.39771	7.91138	2.6469	1.40038	up-regulated
MELK	1.86054	7.65654	1.07688	3.27453	up-regulated
KIF23	1.11038	7.34535	2.37711	2.35212	up-regulated
UBE2C	1.58814	10.1643	6.3461	2.10411	up-regulated
AURKA	1.37403	7.81722	7.4031	3.36872	up-regulated
DEPDC1B	1.29677	6.17931	2.09698	2.11217	up-regulated
CEP55	1.4713	9.10959	1.05768	2.28871	up-regulated
TPX2	1.56251	8.95239	1.26664	3.7499	up-regulated
BUB1B	1.35202	7.93483	3.04021	5.57036	up-regulated
MCM10	1.73764	6.80543	6.29052	2.09195	up-regulated
CDC20	1.77221	8.63246	1.74086	1.00855	up-regulated
E2F7	1.21205	7.15267	2.99625	2.88472	up-regulated
NCCRP1	2.26989	9.45097	1.59486	4.52182	up-regulated
FAM111B	1.31716	7.64279	1.91053	3.77245	up-regulated
CENPF	1.37675	8.87916	3.46114	6.21797	up-regulated
PTTG1	1.36602	9.74454	2.30967	6.22147	up-regulated
EZH2	1.45213	7.80384	4.20449	4.00786	up-regulated
GTSE1	1.19161	6.21744	9.0521	5.71964	up-regulated
STIL	1.03971	9.14931	3.09252	5.64748	up-regulated
ASPM	1.61261	7.70734	5.26086	8.83401	up-regulated
CDCA3	1.76604	8.28289	2.114	8.10245	up-regulated
AURKB	1.716	8.27805	1.88584	7.30391	up-regulated
KIF18A	1.00789	6.41747	4.33613	2.8214	up-regulated
LAMP3	1.21525	8.81033	1.90858	9.97597	up-regulated
BUB1	1.71943	7.16444	7.88716	2.51332	up-regulated
CDCA2	2.25382	7.07132	8.05868	1.71363	up-regulated
NUF2	1.54949	7.36623	1.14452	1.71745	up-regulated
KIF20A	1.63495	8.07427	1.48787	3.07228	up-regulated
RRM2	1.16239	8.30288	5.13771	6.28084	up-regulated
HIST1H2BJ	1.10884	5.3882	1.20844	1.79601	up-regulated
CDC45	1.37226	7.89962	3.59836	1.80403	up-regulated
TTK	1.65522	6.88823	1.61816	4.58202	up-regulated
CENPA	1.89429	8.98117	8.84817	3.88249	up-regulated
UBE2T	1.18028	10.1338	1.70918	1.77291	up-regulated
SKA1	1.56623	8.80642	6.71391	1.55312	up-regulated
TRIP13	1.33578	8.63265	4.71832	8.06381	up-regulated
GPR19	1.09749	4.47211	1.65017	3.36346	up-regulated
CDCA5	1.45408	9.07943	2.81603	7.4227	up-regulated
KIF14	1.51567	5.72166	4.20308	1.03856	up-regulated
NDC80	1.5915	8.43256	1.27625	5.28705	up-regulated
FOXM1	1.69365	10.2922	3.35124	2.44596	up-regulated
DLGAP5	1.46043	7.86413	4.55905	5.67379	up-regulated
HJURP	1.54282	7.84803	3.53721	1.27819	up-regulated
CDC25A	1.29486	6.18495	4.02634	2.84969	up-regulated
PBK	1.39273	7.38448	4.3526	3.97576	up-regulated
TMPRSS13	1.04539	6.42883	3.537	6.31322	up-regulated
KIF15	1.24203	6.1102	4.71486	5.8414	up-regulated
EXO1	1.83199	7.65383	2.3101	1.25682	up-regulated
SMC1B	1.66995	4.69237	6.56183	1.52432	up-regulated
CDCA8	1.29144	8.42887	4.2808	1.05658	up-regulated
TYMS	1.09181	10.1165	8.78399	2.77511	up-regulated
RASAL1	1.33819	6.00274	1.21361	7.41411	up-regulated
APBA2	1.09032	7.1812	5.59458	6.74613	up-regulated
CCL20	1.67976	5.99652	4.51303	7.76094	up-regulated
LRP8	1.34542	7.17729	1.03131	3.16331	up-regulated
BLM	1.1854	6.83754	1.64284	9.6884	up-regulated
MND1	1.51403	8.03111	4.49752	1.0964	up-regulated
GSDMC	2.18366	5.52053	1.15366	9.51983	up-regulated
E2F2	1.24246	8.65707	1.42132	2.95141	up-regulated
GALNT3	1.11051	8.9348	8.11495	6.77727	up-regulated
PDSS1	1.0205	8.09587	4.22824	2.94049	up-regulated
MKI67	1.4015	7.56245	4.1395	1.46005	up-regulated
NMU	1.78626	5.43857	1.09216	2.35854	up-regulated
MEX3A	1.93276	8.0407	2.74456	2.07081	up-regulated
IQGAP3	1.19824	6.27448	3.53585	4.57397	up-regulated
CENPI	1.18107	5.38102	6.25713	2.08398	up-regulated
TJP3	-1.01547	7.74652	4.90605	1.17676	down-regulated
CCNE1	2.18449	8.84574	1.00373	5.19331	up-regulated
KRT6A	2.03828	5.78208	4.62843	2.98245	up-regulated
FADS2	1.01312	7.28686	5.02058	3.19787	up-regulated
FAM83B	1.34397	4.80715	7.88036	8.96472	up-regulated
TSPAN33	1.02161	8.48769	4.46666	1.55559	up-regulated
MAOA	-1.12042	7.66133	1.44546	7.84258	down-regulated
ADRA2A	-1.38161	9.35638	8.4808	9.56415	down-regulated
S100B	1.06841	6.51118	3.68937	2.46348	up-regulated
SERPINI1	-1.22657	8.65912	2.09535	5.66487	down-regulated
TLL1	-1.10495	5.25931	5.38577	4.74905	down-regulated
ADAM33	-1.32753	6.12066	8.67573	9.76406	down-regulated
ACOX2	-1.97002	7.54853	1.09287	4.6658	down-regulated
SVEP1	-1.04174	6.563	8.26203	1.30498	down-regulated
CFD	-1.00107	7.93656	1.39975	1.07596	down-regulated
KITLG	-1.07906	6.89158	4.16791	7.26345	down-regulated
SYNM	1.19323	10.6514	4.82173	3.08901	up-regulated
FGFBP2	1.16206	4.79329	6.1593	5.31252	up-regulated
PCOLCE2	1.2056	6.35804	4.92992	2.24424	up-regulated
C10orf82	-1.27943	5.51374	1.565	3.21953	down-regulated
PLIN1	-2.12315	7.7102	5.32235	6.47079	down-regulated
ADH1B	-1.31021	5.55337	5.26539	2.37447	down-regulated
ABCA8	-1.35518	6.40407	3.71013	1.76148	down-regulated
GPD1	-1.12917	5.58239	2.66931	1.32924	down-regulated
CYP4X1	-2.94434	7.46154	7.69117	9.34561	down-regulated
GPC3	-1.26695	7.77501	2.91569	2.81724	down-regulated
ADCY5	-1.08303	5.4322	2.14867	4.13558	down-regulated
CRYAB	1.23957	11.1394	2.06275	2.86183	up-regulated
TMEM132C	-1.05532	5.80346	1.35419	5.2865	down-regulated
DCLK1	-1.67388	7.41784	1.95094	5.35299	down-regulated
FGFBP1	2.32399	5.92581	1.1528	2.47276	up-regulated
C10orf90	1.29299	4.94732	6.77915	7.9114	up-regulated
SYBU	-1.71464	7.03349	1.14775	1.81304	down-regulated
CPE	-1.16152	8.78935	9.405	2.06546	down-regulated
RBM24	-1.5231	6.07773	1.95435	1.01959	down-regulated
ACADSB	-2.14691	7.79469	2.96376	4.36956	down-regulated
SEMA3C	-1.96378	8.32681	3.6104	1.10894	down-regulated
CYP4B1	-2.74045	6.57235	1.66568	9.79695	down-regulated
LOXL4	1.22572	7.46539	9.11353	7.49798	up-regulated
MAML2	1.12906	7.00871	7.03376	6.29763	up-regulated
MT1A	-1.1702	6.59151	8.09106	6.76243	down-regulated
NPY1R	-1.68235	9.05464	2.29268	1.168	down-regulated
PLIN5	-1.07434	6.04474	3.54158	8.99219	down-regulated
THPO	-1.48092	4.93053	4.14973	7.3417	down-regulated
PDZRN4	-1.37555	5.1598	1.42973	1.09445	down-regulated
THSD4	-1.91438	6.06081	2.69565	2.38457	down-regulated
KLHDC1	-1.37774	7.16806	1.57397	1.74042	down-regulated

## Sheet: The DEGs in GSE115275
Table S2 | The DEGs in GSE115275
gene symbol	logFC	AveExpr	P.Value	adj.P.Val	category
SKA3	2.37069	5.95118	7.8	1.06836	up-regulated
DEPDC1	4.57181	6.75955	5.11	1.79044	up-regulated
CHEK1	2.59186	6.78026	6.17	1.9771	up-regulated
ANLN	3.60018	7.54711	1.52	2.81842	up-regulated
KIFC1	3.06657	7.433	1.53	2.81842	up-regulated
CDC7	2.65579	7.34425	1.68	2.85625	up-regulated
PIF1	1.97908	7.44157	1.89	2.99293	up-regulated
MYBL1	1.85646	6.47466	2.17	3.14242	up-regulated
TROAP	1.73688	9.65015	2.31	3.18472	up-regulated
MYBL2	3.32353	5.71659	3.5	3.59359	up-regulated
FAM83D	3.6931	4.96454	4.33	3.80437	up-regulated
CENPE	2.79554	10.8099	4.58	3.80437	up-regulated
KIF4A	3.32839	4.63211	4.74	3.81968	up-regulated
MELK	4.47405	9.20329	4.97	3.89975	up-regulated
KIF23	3.03103	8.54535	5.23	3.91147	up-regulated
UBE2C	2.99898	9.55216	6.13	4.11164	up-regulated
AURKA	2.77116	5.06704	6.24	4.11836	up-regulated
DEPDC1B	3.47996	8.0925	6.54	4.18171	up-regulated
CEP55	3.89115	7.82945	6.66	4.22124	up-regulated
TPX2	2.97525	5.69154	7.17	4.39472	up-regulated
BUB1B	4.58116	7.47882	7.89	4.64543	up-regulated
MCM10	2.52961	6.94345	8.89	4.92418	up-regulated
CDC20	4.09611	9.1754	9.75	5.00963	up-regulated
E2F7	4.81776	7.83367	9.88	5.04256	up-regulated
NCCRP1	1.29126	6.77339	9.91	5.04256	up-regulated
FAM111B	1.52541	5.16824	1.00654	5.07378	up-regulated
CENPF	3.94428	8.00701	1.01679	5.09448	up-regulated
PTTG1	3.80411	7.25041	1.10586	5.30074	up-regulated
EZH2	3.47798	10.6571	1.10784	5.30074	up-regulated
GTSE1	3.64071	7.74398	1.32268	5.64743	up-regulated
STIL	2.83744	8.93099	1.37929	5.71116	up-regulated
ASPM	4.5863	9.34177	1.53425	5.86308	up-regulated
CDCA3	3.83958	10.5236	1.58845	5.926	up-regulated
AURKB	2.3296	7.30845	1.63897	6.03974	up-regulated
KIF18A	2.96386	8.13653	1.79538	6.24888	up-regulated
LAMP3	1.78097	5.85303	1.92159	6.40758	up-regulated
BUB1	4.33171	8.16611	1.93521	6.43874	up-regulated
CDCA2	1.57944	6.68785	1.96999	6.46174	up-regulated
NUF2	4.26529	9.52961	2.19787	6.70573	up-regulated
KIF20A	3.97392	7.66931	2.48641	6.99614	up-regulated
RRM2	3.83587	8.22314	2.56632	7.04699	up-regulated
HIST1H2BJ	1.50527	7.79786	2.78758	7.37096	up-regulated
CDC45	3.81171	9.48784	2.83174	7.42262	up-regulated
TTK	3.80024	9.57274	3.13442	7.78727	up-regulated
CENPA	2.81394	6.89815	3.42457	7.95301	up-regulated
UBE2T	2.6591	8.89121	4.01518	8.75786	up-regulated
SKA1	2.8821	3.76654	4.40049	9.18902	up-regulated
TRIP13	2.81332	7.1817	4.59478	9.3612	up-regulated
GPR19	2.90384	7.90014	4.69947	9.41893	up-regulated
CDCA5	3.16769	5.19316	5.42074	1.00742	up-regulated
KIF14	4.42704	7.35538	6.4271	1.0872	up-regulated
NDC80	3.09983	10.3372	7.01166	1.13512	up-regulated
FOXM1	3.24638	4.34481	7.7093	1.18306	up-regulated
DLGAP5	3.2874	7.95413	8.10346	1.20682	up-regulated
HJURP	4.2752	7.14652	8.35135	1.22601	up-regulated
CDC25A	3.00855	10.0662	9.33544	1.3083	up-regulated
PBK	4.36616	6.8542	9.50725	1.31703	up-regulated
TMPRSS13	2.81752	6.0385	1.10075	1.4192	up-regulated
KIF15	2.62554	8.6768	1.30428	1.55914	up-regulated
EXO1	3.84384	9.1906	1.31832	1.56371	up-regulated
SMC1B	2.91363	5.08632	1.5253	1.69412	up-regulated
CDCA8	2.07503	5.27307	1.87445	1.89481	up-regulated
TYMS	2.48223	10.501	2.36999	2.15796	up-regulated
RASAL1	1.32566	5.80428	3.04563	2.46662	up-regulated
APBA2	1.81059	4.38852	3.42888	2.6207	up-regulated
CCL20	2.02265	5.00484	3.61276	2.69428	up-regulated
LRP8	1.27931	6.52045	3.78623	2.75166	up-regulated
BLM	1.18864	7.56921	4.35391	2.97471	up-regulated
MND1	1.88415	6.44065	4.72108	3.11789	up-regulated
GSDMC	2.34051	5.02589	5.16001	3.27735	up-regulated
E2F2	1.3801	3.94002	5.36341	3.34666	up-regulated
GALNT3	2.54846	11.7086	5.72401	3.4928	up-regulated
PDSS1	1.03991	8.37174	6.53322	3.78289	up-regulated
MKI67	3.41027	8.2944	6.90578	3.91882	up-regulated
NMU	3.47297	5.04902	6.99471	3.94905	up-regulated
MEX3A	2.21522	3.70517	7.57858	4.14306	up-regulated
IQGAP3	1.16694	4.70433	7.70095	4.18417	up-regulated
CENPI	2.09211	4.11658	8.28098	4.36989	up-regulated
TJP3	4.50404	7.9095	8.45552	4.43127	up-regulated
CCNE1	2.20173	6.42731	8.93881	4.59658	up-regulated
KRT6A	3.72489	9.12291	8.99403	4.61396	up-regulated
FADS2	1.08175	5.95618	9.45339	4.76368	up-regulated
FAM83B	4.00838	7.25265	9.81175	4.87901	up-regulated
TSPAN33	1.51012	5.42358	1.00448	4.93789	up-regulated
MAOA	-5.41717	9.37835	3.72	3.61752	down-regulated
ADRA2A	-3.13441	10.4996	6.41	4.15277	down-regulated
S100B	-4.58579	11.8664	1.01741	5.09448	down-regulated
SERPINI1	-1.76234	10.667	1.42048	5.72991	down-regulated
TLL1	-2.77673	4.89058	1.56395	5.89395	down-regulated
ADAM33	-3.78976	9.09645	2.3313	6.79151	down-regulated
ACOX2	-2.08436	11.4874	2.53008	7.02273	down-regulated
SVEP1	-4.17192	8.57007	3.39349	7.91749	down-regulated
CFD	-4.25824	12.9039	3.82352	8.47471	down-regulated
KITLG	-2.71573	8.65926	4.13425	8.86364	down-regulated
SYNM	-2.80279	5.37976	5.20169	9.911	down-regulated
FGFBP2	-4.34218	11.0412	5.53515	1.01245	down-regulated
PCOLCE2	-4.6833	11.8359	8.04595	1.20665	down-regulated
C10orf82	-1.89217	3.90569	8.83782	1.27688	down-regulated
PLIN1	-4.84656	11.6168	1.09349	1.41669	down-regulated
ADH1B	-4.39215	10.087	1.46549	1.65576	down-regulated
ABCA8	-4.15052	10.9552	1.55581	1.70694	down-regulated
GPD1	-5.3429	6.30393	1.56675	1.70694	down-regulated
CYP4X1	-2.68994	6.30897	1.57526	1.70694	down-regulated
GPC3	-3.83871	7.61152	1.71123	1.79984	down-regulated
ADCY5	-2.26763	6.5733	1.77782	1.83279	down-regulated
CRYAB	-2.73937	14.6199	1.97096	1.95823	down-regulated
TMEM132C	-2.74303	3.69857	2.05038	2.0054	down-regulated
DCLK1	-2.33165	11.8345	2.6231	2.28568	down-regulated
FGFBP1	-1.66969	4.12637	3.43486	2.62138	down-regulated
C10orf90	-2.459	4.01149	3.57915	2.68517	down-regulated
SYBU	-2.11206	9.95591	3.60894	2.69428	down-regulated
CPE	-1.85189	12.3231	4.05728	2.87095	down-regulated
RBM24	-1.48813	6.82481	4.4412	3.00709	down-regulated
ACADSB	-1.22062	8.5736	4.53061	3.04536	down-regulated
SEMA3C	-1.45889	11.9468	4.71384	3.11473	down-regulated
CYP4B1	-2.67608	8.00755	5.08116	3.25141	down-regulated
LOXL4	-1.73611	11.1385	5.61268	3.4458	down-regulated
MAML2	-1.46078	10.7213	5.78299	3.51032	down-regulated
MT1A	-3.67952	8.09968	6.25861	3.68626	down-regulated
NPY1R	-2.78336	9.86406	6.7215	3.85729	down-regulated
PLIN5	-3.65083	11.2124	7.37354	4.07532	down-regulated
THPO	-1.22327	7.89805	8.10266	4.32273	down-regulated
PDZRN4	-2.73968	6.71724	8.23983	4.35757	down-regulated
THSD4	-3.16309	6.79379	9.97565	4.92154	down-regulated
KLHDC1	-1.41028	8.05233	9.99668	4.92869	down-regulated

## Sheet: The DEGs of normal sample and T
Table S2 | The DEGs of normal sample and TNBC sample in TCGA
gene symbol	logFC	AveExpr	P.Value	adj.P.Val	category
SKA3	4.26778	6.46617	6.86e-83	2.82e-80	up-regulated
DEPDC1	4.51146	6.88196	5.62e-84	2.75e-81	up-regulated
CHEK1	2.26639	7.6819	4.5e-66	4.09e-64	up-regulated
ANLN	4.71137	8.44928	4.22e-85	2.48e-82	up-regulated
KIFC1	4.25116	8.147	9.75e-83	3.85e-80	up-regulated
CDC7	2.69396	7.43304	6.79e-60	3.98e-58	up-regulated
PIF1	3.02363	4.74074	4.02e-61	2.64e-59	up-regulated
MYBL1	2.3491	7.4933	1.37e-30	1.21e-29	up-regulated
TROAP	4.69075	6.2698	8.17e-86	4.93e-83	up-regulated
MYBL2	5.26207	8.37645	2.83e-82	1.06e-79	up-regulated
FAM83D	4.48865	7.19022	4.37e-87	4.48e-84	up-regulated
CENPE	3.65081	7.5948	3.07e-81	9.84e-79	up-regulated
KIF4A	5.38234	7.22556	4.02e-91	9.16e-88	up-regulated
MELK	5.19975	7.01969	8.07e-86	4.93e-83	up-regulated
KIF23	3.56944	8.03327	4.95e-75	8.4e-73	up-regulated
UBE2C	5.42537	7.61108	1.12e-88	1.64e-85	up-regulated
AURKA	3.76177	7.76084	6.41e-97	4.39e-93	up-regulated
DEPDC1B	4.12179	5.69047	4.64e-80	1.3e-77	up-regulated
CEP55	4.68219	7.45815	7.06e-89	1.21e-85	up-regulated
TPX2	4.67588	9.24543	5.64e-98	5.79e-94	up-regulated
BUB1B	4.15885	7.34893	1.45e-76	2.87e-74	up-regulated
MCM10	4.46818	6.82832	1.58e-78	3.61e-76	up-regulated
CDC20	5.01358	8.20178	2.97e-86	2.26e-83	up-regulated
E2F7	3.57133	5.34809	1.34e-55	5.52e-54	up-regulated
NCCRP1	2.46621	6.49789	6.41e-15	2.18e-14	up-regulated
FAM111B	3.84185	7.65623	1.07e-59	6.23e-58	up-regulated
CENPF	4.28323	9.91727	8.24e-83	3.32e-80	up-regulated
PTTG1	4.01889	7.45707	2.07e-83	9.26e-81	up-regulated
EZH2	3.19668	8.0398	2.17e-71	2.73e-69	up-regulated
GTSE1	4.20928	6.69916	1.84e-87	2.09e-84	up-regulated
STIL	3.01195	7.83209	4.81e-72	6.54e-70	up-regulated
ASPM	5.0758	7.76665	7.66e-81	2.42e-78	up-regulated
CDCA3	4.11841	6.83692	4.58e-85	2.61e-82	up-regulated
AURKB	4.85291	6.42636	3.67e-82	1.34e-79	up-regulated
KIF18A	3.46689	6.49328	7.6e-75	1.28e-72	up-regulated
LAMP3	2.98293	7.46062	6.89e-39	1.02e-37	up-regulated
BUB1	4.81395	7.58777	4.56e-86	3.23e-83	up-regulated
CDCA2	4.47054	6.5594	2.24e-77	4.7e-75	up-regulated
NUF2	5.0621	6.69547	6.64e-91	1.36e-87	up-regulated
KIF20A	4.92026	7.611	1.09e-79	2.86e-77	up-regulated
RRM2	4.45513	8.46666	4.47e-74	7.12e-72	up-regulated
HIST1H2BJ	2.55027	5.03385	1.41e-37	1.92e-36	up-regulated
CDC45	4.62097	6.14045	7.24e-72	9.66e-70	up-regulated
TTK	4.43657	7.22973	2.5e-80	7.24e-78	up-regulated
CENPA	4.6475	6.03724	1.04e-86	9.44e-84	up-regulated
UBE2T	3.96104	7.45062	1.72e-88	2.35e-85	up-regulated
SKA1	4.41496	6.10467	1.92e-89	3.58e-86	up-regulated
TRIP13	3.26862	7.76238	4.84e-76	9.29e-74	up-regulated
GPR19	2.88778	4.32657	3.32e-57	1.58e-55	up-regulated
CDCA5	3.92417	7.93296	2.37e-87	2.56e-84	up-regulated
KIF14	5.01454	6.31806	3.48e-86	2.55e-83	up-regulated
NDC80	4.68473	6.95646	4.03e-84	2.02e-81	up-regulated
FOXM1	4.90159	8.71269	1.5e-84	8.3e-82	up-regulated
DLGAP5	4.94539	6.89861	2.02e-80	5.91e-78	up-regulated
HJURP	4.8516	6.828	4.23e-93	1.09e-89	up-regulated
CDC25A	3.3423	6.68861	1.34e-69	1.53e-67	up-regulated
PBK	4.4598	6.50933	3.82e-75	6.53e-73	up-regulated
TMPRSS13	1.65135	8.646	1.01e-12	3.03e-12	up-regulated
KIF15	3.93679	6.70083	3.25e-78	7.33e-76	up-regulated
EXO1	4.87207	6.574	4.14e-82	1.49e-79	up-regulated
SMC1B	3.43487	3.79423	8.03e-37	1.03e-35	up-regulated
CDCA8	4.12092	7.86563	2.58e-93	7.57e-90	up-regulated
TYMS	2.97184	8.70639	1.77e-60	1.09e-58	up-regulated
RASAL1	1.876	6.33638	1.67e-12	4.93e-12	up-regulated
APBA2	1.86783	6.74742	2.66e-20	1.24e-19	up-regulated
CCL20	3.10897	3.39547	7.12e-32	6.78e-31	up-regulated
LRP8	2.83814	7.11398	1.63e-66	1.51e-64	up-regulated
BLM	2.87841	6.97541	1.29e-66	1.2e-64	up-regulated
MND1	3.96738	4.94036	5.69e-70	6.64e-68	up-regulated
GSDMC	3.01342	4.84673	3.16e-27	2.27e-26	up-regulated
E2F2	3.51417	6.68272	1.88e-64	1.57e-62	up-regulated
GALNT3	1.05398	9.78272	1.98e-07	4.22e-07	up-regulated
PDSS1	1.78365	6.77727	6.1e-49	1.65e-47	up-regulated
MKI67	4.34621	9.70957	1.03e-72	1.46e-70	up-regulated
NMU	4.22301	2.67723	1.86e-42	3.44e-41	up-regulated
MEX3A	3.31697	9.25747	7.77e-41	1.31e-39	up-regulated
IQGAP3	5.0234	7.72893	2.52e-84	1.29e-81	up-regulated
CENPI	3.41744	5.24209	7.46e-71	9.28e-69	up-regulated
TJP3	1.13066	7.99799	3.65e-05	6.6e-05	up-regulated
CCNE1	3.8283	6.45043	1.18e-72	1.67e-70	up-regulated
KRT6A	1.62342	6.03561	0.000223705	0.000378721	up-regulated
FADS2	2.1343	10.7028	8.6e-24	4.96e-23	up-regulated
FAM83B	1.61983	6.65461	1.59e-11	4.4e-11	up-regulated
TSPAN33	1.43203	8.84028	2.71e-26	1.84e-25	up-regulated
MAOA	-4.86918	9.15469	6.21e-60	3.68e-58	down-regulated
ADRA2A	-3.40314	8.29546	7.43e-49	2e-47	down-regulated
S100B	-2.08626	8.9846	2.31e-14	7.59e-14	down-regulated
SERPINI1	-1.53231	7.38962	1.01e-31	9.54e-31	down-regulated
TLL1	-2.82086	6.29382	4.09e-38	5.79e-37	down-regulated
ADAM33	-4.94898	6.48024	1.13e-81	3.91e-79	down-regulated
ACOX2	-3.20019	6.56892	8.02e-47	1.86e-45	down-regulated
SVEP1	-4.41958	9.49558	1.33e-60	8.31e-59	down-regulated
CFD	-5.07975	8.89994	6.6e-63	4.86e-61	down-regulated
KITLG	-1.33811	9.3842	6.06e-19	2.62e-18	down-regulated
SYNM	-2.70836	12.1136	3.36e-30	2.88e-29	down-regulated
FGFBP2	-2.67096	5.17277	2.91e-18	1.21e-17	down-regulated
PCOLCE2	-3.8057	8.08517	4.5e-29	3.6e-28	down-regulated
C10orf82	-2.7784	2.56623	1.12e-31	1.05e-30	down-regulated
PLIN1	-7.76231	9.07634	1.21e-60	7.64e-59	down-regulated
ADH1B	-8.23492	9.54564	5.94e-55	2.37e-53	down-regulated
ABCA8	-6.3225	7.33042	2.76e-68	2.85e-66	down-regulated
GPD1	-7.14743	8.76593	1.76e-59	1.01e-57	down-regulated
CYP4X1	-3.13363	7.66086	1.57e-23	8.89e-23	down-regulated
GPC3	-4.62452	8.59577	4.95e-62	3.42e-60	down-regulated
ADCY5	-4.9636	6.14031	2.89e-64	2.34e-62	down-regulated
CRYAB	-2.03785	11.7256	1.02e-15	3.66e-15	down-regulated
TMEM132C	-6.69909	5.75251	2.97e-72	4.11e-70	down-regulated
DCLK1	-2.69517	8.56168	3.84e-37	5.09e-36	down-regulated
FGFBP1	-1.36369	5.26716	1.17e-05	2.2e-05	down-regulated
C10orf90	-2.08738	5.15707	5.56e-13	1.69e-12	down-regulated
SYBU	-2.75315	8.14573	4.92e-42	8.93e-41	down-regulated
CPE	-2.50087	10.706	1.13e-52	3.9e-51	down-regulated
RBM24	-2.35436	4.80541	8.55e-23	4.62e-22	down-regulated
ACADSB	-2.26644	9.91162	2.68e-48	7.01e-47	down-regulated
SEMA3C	-2.71608	11.0951	1.39e-42	2.61e-41	down-regulated
CYP4B1	-4.42063	6.17348	6.79e-36	8.24e-35	down-regulated
LOXL4	-1.28783	8.29248	3.49e-08	7.84e-08	down-regulated
MAML2	-1.10589	9.61427	7.55e-16	2.72e-15	down-regulated
MT1A	-2.66312	3.40372	8.5e-29	6.69e-28	down-regulated
NPY1R	-2.77601	8.6536	1.21e-15	4.3e-15	down-regulated
PLIN5	-3.55133	5.78963	3.74e-35	4.37e-34	down-regulated
THPO	-1.35053	2.93823	1.94e-20	9.17e-20	down-regulated
PDZRN4	-3.0777	3.88279	7.98e-43	1.52e-41	down-regulated
THSD4	-2.84505	9.16878	1.21e-30	1.06e-29	down-regulated
KLHDC1	-2.54318	5.64626	9.36e-69	1.02e-66	down-regulated

## Sheet: The DEGs of non-TNBC sample and
Table S2 | The DEGs of non-TNBC sample and TNBC sample in TCGA
gene symbol	logFC	AveExpr	P.Value	adj.P.Val	category
SKA3	1.46454	7.23718	1.50475e-37	2.76073e-36	up-regulated
DEPDC1	1.71952	7.54702	8.08111e-39	1.59832e-37	up-regulated
CHEK1	1.31398	7.62199	1.57495e-54	8.78634e-53	up-regulated
ANLN	1.65152	9.27001	6.41377e-39	1.28088e-37	up-regulated
KIFC1	1.38132	8.98285	3.90492e-36	6.62546e-35	up-regulated
CDC7	1.28768	7.60183	5.97805e-40	1.25876e-38	up-regulated
PIF1	1.50049	4.88184	1.18615e-32	1.63874e-31	up-regulated
MYBL1	1.08687	7.67197	1.08983e-13	4.52828e-13	up-regulated
TROAP	1.11049	7.55415	1.4263e-17	7.8023e-17	up-regulated
MYBL2	1.88588	9.25695	6.8679e-32	9.1084e-31	up-regulated
FAM83D	1.56348	7.98088	2.32129e-30	2.81322e-29	up-regulated
CENPE	1.30754	8.20645	5.57083e-27	5.45915e-26	up-regulated
KIF4A	1.29319	8.68266	6.35743e-25	5.48395e-24	up-regulated
MELK	1.66615	8.06253	2.10655e-37	3.83061e-36	up-regulated
KIF23	1.11023	8.77848	4.46371e-27	4.39942e-26	up-regulated
UBE2C	1.51006	8.89906	2.93593e-28	3.13604e-27	up-regulated
AURKA	1.14815	8.56538	1.92306e-23	1.52788e-22	up-regulated
DEPDC1B	1.30265	6.53295	2.30704e-26	2.17863e-25	up-regulated
CEP55	1.54374	8.35918	2.42382e-38	4.66364e-37	up-regulated
TPX2	1.51791	10.166	2.29629e-38	4.43072e-37	up-regulated
BUB1B	1.13495	8.35602	1.7636e-23	1.40609e-22	up-regulated
MCM10	1.87902	7.33295	6.90249e-40	1.44896e-38	up-regulated
CDC20	1.90864	8.94282	2.15597e-52	1.02935e-50	up-regulated
E2F7	1.02697	6.16708	4.25291e-15	1.97182e-14	up-regulated
NCCRP1	2.85624	5.18423	2.13698e-29	2.45507e-28	up-regulated
FAM111B	1.15598	8.49243	4.74632e-20	3.04983e-19	up-regulated
CENPF	1.35921	10.7879	1.66984e-31	2.15745e-30	up-regulated
PTTG1	1.17781	8.35933	4.86896e-25	4.24457e-24	up-regulated
EZH2	1.14303	8.577	7.16736e-40	1.50302e-38	up-regulated
GTSE1	1.45275	7.45235	8.59041e-37	1.50479e-35	up-regulated
STIL	1.33891	8.10899	1.10758e-42	2.83879e-41	up-regulated
ASPM	1.57451	8.83008	1.21516e-32	1.67768e-31	up-regulated
CDCA3	1.49001	7.51379	2.35629e-38	4.54223e-37	up-regulated
AURKB	1.75168	7.22751	2.0875e-40	4.51595e-39	up-regulated
KIF18A	1.28591	7.0354	3.11647e-29	3.54074e-28	up-regulated
LAMP3	2.34579	6.84229	6.81133e-42	1.63743e-40	up-regulated
BUB1	1.55066	8.54612	8.42998e-38	1.57477e-36	up-regulated
CDCA2	2.06274	6.90436	6.31104e-62	5.70773e-60	up-regulated
NUF2	1.42182	7.88596	1.66547e-29	1.92415e-28	up-regulated
KIF20A	1.38901	8.76198	5.18943e-29	5.8218e-28	up-regulated
RRM2	1.11396	9.63464	5.07064e-19	3.05997e-18	up-regulated
HIST1H2BJ	1.14651	5.25707	4.91416e-14	2.10271e-13	up-regulated
CDC45	1.45095	7.09325	2.26461e-28	2.43543e-27	up-regulated
TTK	1.86914	7.72781	2.03641e-51	9.22902e-50	up-regulated
CENPA	1.93898	6.57564	1.66208e-51	7.56596e-50	up-regulated
UBE2T	1.01564	8.46698	3.80848e-21	2.62817e-20	up-regulated
SKA1	1.60261	6.82563	4.18041e-37	7.46295e-36	up-regulated
TRIP13	1.26895	8.22397	4.24207e-31	5.35607e-30	up-regulated
GPR19	1.53137	4.37529	4.33336e-33	6.15241e-32	up-regulated
CDCA5	1.29026	8.69123	1.78751e-30	2.18308e-29	up-regulated
KIF14	1.64839	7.28736	2.78282e-31	3.54853e-30	up-regulated
NDC80	1.62675	7.78606	2.87192e-43	7.6972e-42	up-regulated
FOXM1	1.76515	9.52546	1.08304e-44	3.18096e-43	up-regulated
DLGAP5	1.46915	7.99153	6.0783e-33	8.55295e-32	up-regulated
HJURP	1.55528	7.80042	2.35485e-39	4.82968e-38	up-regulated
CDC25A	1.67393	6.83118	7.06232e-46	2.2479e-44	up-regulated
PBK	1.00811	7.7722	2.82332e-16	1.41297e-15	up-regulated
TMPRSS13	1.20878	8.38233	2.54627e-18	1.46387e-17	up-regulated
KIF15	1.36595	7.39892	4.24074e-29	4.7784e-28	up-regulated
EXO1	1.56539	7.54742	3.98941e-32	5.36011e-31	up-regulated
SMC1B	2.69075	3.09136	1.92524e-39	3.97238e-38	up-regulated
CDCA8	1.61497	8.43434	3.30598e-54	1.81475e-52	up-regulated
TYMS	1.20257	9.08333	3.44865e-33	4.93041e-32	up-regulated
RASAL1	3.15674	4.47581	7.28372e-46	2.31478e-44	up-regulated
APBA2	1.76439	6.10158	2.73872e-30	3.30546e-29	up-regulated
CCL20	2.23582	2.93402	1.0166e-38	2.00104e-37	up-regulated
LRP8	1.86241	6.84908	5.44904e-50	2.25998e-48	up-regulated
BLM	1.25752	7.25931	3.42943e-33	4.90636e-32	up-regulated
MND1	1.48018	5.55318	5.109e-28	5.3706e-27	up-regulated
GSDMC	2.66231	3.96603	6.54332e-42	1.5767e-40	up-regulated
E2F2	1.40416	7.14409	5.82801e-33	8.2233e-32	up-regulated
GALNT3	1.50697	8.97071	9.09348e-16	4.42392e-15	up-regulated
PDSS1	1.26553	6.52756	1.41586e-66	1.77242e-64	up-regulated
MKI67	1.35631	10.613	1.77653e-28	1.92262e-27	up-regulated
NMU	2.4952	2.52462	9.79108e-30	1.14863e-28	up-regulated
MEX3A	1.85321	9.23094	1.61719e-40	3.54331e-39	up-regulated
IQGAP3	1.23569	9.0637	9.71081e-24	7.86752e-23	up-regulated
CENPI	1.41613	5.64645	9.73137e-24	7.88107e-23	up-regulated
TJP3	-1.41444	9.77984	1.33427e-37	2.45014e-36	down-regulated
CCNE1	2.41398	6.17904	7.18359e-71	1.15218e-68	up-regulated
KRT6A	3.34194	3.89144	9.23084e-29	1.01996e-27	up-regulated
FADS2	1.24115	10.6431	7.34129e-11	2.50194e-10	up-regulated
FAM83B	2.12943	5.56998	1.30193e-22	9.85933e-22	up-regulated
TSPAN33	1.34656	8.35052	1.33532e-44	3.8996e-43	up-regulated
MAOA	-1.17683	7.84258	3.25935e-10	1.0551e-09	down-regulated
ADRA2A	-1.817	8.24884	2.44647e-33	3.53705e-32	down-regulated
S100B	2.86377	5.47456	5.22e-42	1.27016e-40	up-regulated
SERPINI1	-1.29847	7.78905	2.038e-18	1.17893e-17	down-regulated
TLL1	-1.01846	5.82836	2.00162e-11	7.12312e-11	down-regulated
ADAM33	-1.51233	5.42339	1.35016e-17	7.39758e-17	down-regulated
ACOX2	-2.90185	7.56944	9.67083e-53	4.7612e-51	down-regulated
SVEP1	-1.1243	8.35375	1.33581e-14	5.95658e-14	down-regulated
CFD	-1.73933	7.97886	5.61545e-21	3.82245e-20	down-regulated
KITLG	-1.61534	10.1544	2.35088e-35	3.80628e-34	down-regulated
SYNM	1.82996	9.20914	4.83395e-26	4.47032e-25	up-regulated
FGFBP2	1.36585	2.69255	2.75095e-15	1.29297e-14	up-regulated
PCOLCE2	1.6331	4.82521	1.2622e-12	4.90963e-12	up-regulated
C10orf82	-3.63631	4.41247	6.67144e-35	1.05314e-33	down-regulated
PLIN1	-1.91612	7.01966	3.37971e-13	1.36103e-12	down-regulated
ADH1B	-1.66073	7.0381	3.27491e-06	7.5021e-06	down-regulated
ABCA8	-1.5181	5.61794	1.18823e-10	3.99318e-10	down-regulated
GPD1	-1.14065	6.32628	2.16615e-05	4.56957e-05	down-regulated
CYP4X1	-2.61437	8.44179	9.65159e-25	8.22529e-24	down-regulated
GPC3	-1.0506	7.29086	2.63435e-08	7.26729e-08	down-regulated
ADCY5	-2.51851	5.95709	9.36509e-26	8.53754e-25	down-regulated
CRYAB	2.46438	8.5884	4.34804e-42	1.06142e-40	up-regulated
TMEM132C	-1.30574	3.67301	2.52327e-08	6.97304e-08	down-regulated
DCLK1	-1.45777	8.54118	5.68892e-16	2.80215e-15	down-regulated
FGFBP1	3.04975	1.94191	2.0159e-44	5.80455e-43	up-regulated
C10orf90	2.41452	2.0397	5.51891e-45	1.65648e-43	up-regulated
SYBU	-2.51984	9.02693	2.11422e-66	2.58363e-64	down-regulated
CPE	-1.29291	10.6347	2.59828e-28	2.78262e-27	down-regulated
RBM24	-2.30428	5.68976	1.34792e-19	8.43166e-19	down-regulated
ACADSB	-2.11335	10.6712	4.6055e-63	4.56768e-61	down-regulated
SEMA3C	-1.66556	11.2464	7.49435e-41	1.67238e-39	down-regulated
CYP4B1	-3.67935	7.26746	9.65999e-50	3.91163e-48	down-regulated
LOXL4	1.86385	6.04168	3.03193e-33	4.35795e-32	up-regulated
MAML2	1.61585	7.66805	1.36797e-36	2.36799e-35	up-regulated
MT1A	-1.23315	3.20205	4.98054e-09	1.46407e-08	down-regulated
NPY1R	-1.70303	8.80889	3.62491e-07	9.07553e-07	down-regulated
PLIN5	-2.61689	6.37184	1.45663e-30	1.78749e-29	down-regulated
THPO	-2.54976	4.5203	3.17467e-42	7.8715e-41	down-regulated
PDZRN4	-1.34186	3.57685	2.08397e-12	7.97016e-12	down-regulated
THSD4	-3.40267	10.7785	5.92354e-94	4.05368e-91	down-regulated
KLHDC1	-1.33738	5.5935	8.94024e-43	2.31163e-41	down-regulated
