# Supplementary material for: Highly heterogeneous-related genes of triple-negative breast cancer: potential diagnostic and prognostic biomarkers
Source: BMC Cancer. 2021 May 31;21:644. doi: 10.1186/s12885-021-08318-1 (PMC8165798; doi:10.1186/s12885-021-08318-1)
Supplement: Supplementary file 3 — Additional file 3: Table S3. ROC analysis of DEGs based on TCGA samples. [file 12885_2021_8318_MOESM3_ESM.xlsx]

## Sheet: Sheet1
Table S3 | ROC analysis of DEGs based on TCGA samples
Gene symbol	Group	AUC
SKA3	normal	0.992013
DEPDC1	normal	0.988661
CHEK1	normal	0.977107
ANLN	normal	0.989017
KIFC1	normal	0.992013
CDC7	normal	0.975039
PIF1	normal	0.963736
TROAP	normal	0.99023
MYBL2	normal	0.987876
FAM83D	normal	0.989445
CENPE	normal	0.985594
KIF4A	normal	0.993225
MELK	normal	0.99244
KIF23	normal	0.99244
UBE2C	normal	0.993582
AURKA	normal	0.995578
DEPDC1B	normal	0.986949
CEP55	normal	0.991656
TPX2	normal	0.992013
BUB1B	normal	0.989802
MCM10	normal	0.98538
CDC20	normal	0.992155
E2F7	normal	0.970903
NCCRP1	normal	0.77357
FAM111B	normal	0.976038
CENPF	normal	0.99023
PTTG1	normal	0.991442
EZH2	normal	0.988732
GTSE1	normal	0.990016
STIL	normal	0.989588
ASPM	normal	0.989588
CDCA3	normal	0.994081
AURKB	normal	0.991442
KIF18A	normal	0.988589
LAMP3	normal	0.924904
BUB1	normal	0.990729
CDCA2	normal	0.989089
NUF2	normal	0.994009
KIF20A	normal	0.988661
RRM2	normal	0.988233
CDC45	normal	0.98752
TTK	normal	0.992155
CENPA	normal	0.988589
UBE2T	normal	0.991799
SKA1	normal	0.992654
TRIP13	normal	0.988661
GPR19	normal	0.976751
CDCA5	normal	0.990586
KIF14	normal	0.99023
NDC80	normal	0.991157
FOXM1	normal	0.990515
DLGAP5	normal	0.989659
HJURP	normal	0.992726
CDC25A	normal	0.98103
PBK	normal	0.990871
TMPRSS13	normal	0.81094
KIF15	normal	0.986307
EXO1	normal	0.990016
SMC1B	normal	0.90982
CDCA8	normal	0.994081
TYMS	normal	0.979318
RASAL1	normal	0.782592
APBA2	normal	0.840786
CCL20	normal	0.911639
LRP8	normal	0.97889
BLM	normal	0.97725
MND1	normal	0.986307
GSDMC	normal	0.868956
E2F2	normal	0.983027
PDSS1	normal	0.958565
MKI67	normal	0.982314
NMU	normal	0.937812
MEX3A	normal	0.929076
IQGAP3	normal	0.991371
CENPI	normal	0.979176
CCNE1	normal	0.983669
FAM83B	normal	0.767437
TSPAN33	normal	0.862716
ADRA2A	normal	0.967551
S100B	normal	0.749715
SERPINI1	normal	0.905648
ADAM33	normal	0.99458
ACOX2	normal	0.926615
SVEP1	normal	0.979889
CFD	normal	0.981529
KITLG	normal	0.836115
SYNM	normal	0.904864
C10orf82	normal	0.89381
CYP4X1	normal	0.836899
ADCY5	normal	0.980174
CRYAB	normal	0.756454
DCLK1	normal	0.922336
C10orf90	normal	0.721937
SYBU	normal	0.945372
CPE	normal	0.967979
RBM24	normal	0.849665
ACADSB	normal	0.946762
SEMA3C	normal	0.954143
CYP4B1	normal	0.909999
LOXL4	normal	0.729425
MAML2	normal	0.792826
PLIN5	normal	0.908858
THPO	normal	0.851412
THSD4	normal	0.881829
KLHDC1	normal	0.989374
SKA3	non-TNBC	0.844275
DEPDC1	non-TNBC	0.854266
CHEK1	non-TNBC	0.857752
ANLN	non-TNBC	0.854695
KIFC1	non-TNBC	0.843706
CDC7	non-TNBC	0.824539
PIF1	non-TNBC	0.81338
TROAP	non-TNBC	0.755909
MYBL2	non-TNBC	0.831492
FAM83D	non-TNBC	0.824779
CENPE	non-TNBC	0.797247
KIF4A	non-TNBC	0.806588
MELK	non-TNBC	0.84989
KIF23	non-TNBC	0.787139
UBE2C	non-TNBC	0.815128
AURKA	non-TNBC	0.782584
DEPDC1B	non-TNBC	0.80599
CEP55	non-TNBC	0.854944
TPX2	non-TNBC	0.85851
BUB1B	non-TNBC	0.788486
MCM10	non-TNBC	0.855642
CDC20	non-TNBC	0.888774
E2F7	non-TNBC	0.707355
NCCRP1	non-TNBC	0.789324
FAM111B	non-TNBC	0.762376
CENPF	non-TNBC	0.821477
PTTG1	non-TNBC	0.790431
EZH2	non-TNBC	0.819381
GTSE1	non-TNBC	0.845882
STIL	non-TNBC	0.836645
ASPM	non-TNBC	0.838637
CDCA3	non-TNBC	0.831901
AURKB	non-TNBC	0.855062
KIF18A	non-TNBC	0.80915
LAMP3	non-TNBC	0.839325
BUB1	non-TNBC	0.850696
CDCA2	non-TNBC	0.888854
NUF2	non-TNBC	0.820036
KIF20A	non-TNBC	0.821901
RRM2	non-TNBC	0.759979
CDC45	non-TNBC	0.817813
TTK	non-TNBC	0.881657
CENPA	non-TNBC	0.891294
UBE2T	non-TNBC	0.764166
SKA1	non-TNBC	0.841911
TRIP13	non-TNBC	0.805354
GPR19	non-TNBC	0.803135
CDCA5	non-TNBC	0.819636
KIF14	non-TNBC	0.82835
NDC80	non-TNBC	0.855496
FOXM1	non-TNBC	0.851633
DLGAP5	non-TNBC	0.840912
HJURP	non-TNBC	0.865161
CDC25A	non-TNBC	0.861963
PBK	non-TNBC	0.739833
TMPRSS13	non-TNBC	0.77264
KIF15	non-TNBC	0.811845
EXO1	non-TNBC	0.828416
SMC1B	non-TNBC	0.814252
CDCA8	non-TNBC	0.881214
TYMS	non-TNBC	0.79371
RASAL1	non-TNBC	0.861595
APBA2	non-TNBC	0.800158
CCL20	non-TNBC	0.80794
LRP8	non-TNBC	0.865204
BLM	non-TNBC	0.822782
MND1	non-TNBC	0.809004
GSDMC	non-TNBC	0.824092
E2F2	non-TNBC	0.818896
PDSS1	non-TNBC	0.877272
MKI67	non-TNBC	0.809975
NMU	non-TNBC	0.773248
MEX3A	non-TNBC	0.82624
IQGAP3	non-TNBC	0.783752
CENPI	non-TNBC	0.793644
CCNE1	non-TNBC	0.897771
FAM83B	non-TNBC	0.792113
TSPAN33	non-TNBC	0.829947
ADRA2A	non-TNBC	0.800243
S100B	non-TNBC	0.803432
SERPINI1	non-TNBC	0.750817
ADAM33	non-TNBC	0.737657
ACOX2	non-TNBC	0.866452
SVEP1	non-TNBC	0.703224
CFD	non-TNBC	0.748834
KITLG	non-TNBC	0.816819
SYNM	non-TNBC	0.753761
C10orf82	non-TNBC	0.830531
CYP4X1	non-TNBC	0.761872
ADCY5	non-TNBC	0.777704
CRYAB	non-TNBC	0.796484
DCLK1	non-TNBC	0.723535
C10orf90	non-TNBC	0.760346
SYBU	non-TNBC	0.884879
CPE	non-TNBC	0.773342
RBM24	non-TNBC	0.75248
ACADSB	non-TNBC	0.896909
SEMA3C	non-TNBC	0.800285
CYP4B1	non-TNBC	0.848477
LOXL4	non-TNBC	0.75345
MAML2	non-TNBC	0.834483
PLIN5	non-TNBC	0.798364
THPO	non-TNBC	0.872005
THSD4	non-TNBC	0.925275
KLHDC1	non-TNBC	0.843267
