# Supplementary material for: Highly heterogeneous-related genes of triple-negative breast cancer: potential diagnostic and prognostic biomarkers
Source: BMC Cancer. 2021 May 31;21:644. doi: 10.1186/s12885-021-08318-1 (PMC8165798; doi:10.1186/s12885-021-08318-1)
Supplement: Supplementary file 4 — Additional file 4: Table S4. Related information of all genes involved in GO and KEGG analysis. [file 12885_2021_8318_MOESM4_ESM.xlsx]

## Sheet: gene information
Table S4 | The information about DEGs of GO functional annotation and KEGG pathway enrichment analysis
Entrez ID	Gene symbol	Description	Alternate names	Chromosome	Map location
221150	SKA3	spindle and kinetochore associated complex subunit 3	C13orf3|RAMA1	13	13q12.11
55635	DEPDC1	DEP domain containing 1	DEP.8|DEPDC1-V2|DEPDC1A|SDP35	1	1p31.2
1111	CHEK1	checkpoint kinase 1	CHK1	11	11q24.2
54443	ANLN	anillin actin binding protein	FSGS8|Scraps|scra	7	7p15-p14
3833	KIFC1	kinesin family member C1	HSET|KNSL2	6	6p21.3
8317	CDC7	cell division cycle 7	CDC7L1|HsCDC7|Hsk1|huCDC7	1	1p22
80119	PIF1	PIF1 5'-to-3' DNA helicase	C15orf20|PIF	15	15q22.31
10024	TROAP	trophinin associated protein	TASTIN	12	12q13.12
4605	MYBL2	v-myb avian myeloblastosis viral oncogene homolog-like 2	B-MYB|BMYB	20	20q13.1
81610	FAM83D	family with sequence similarity 83, member D	C20orf129|CHICA|dJ616B8.3	20	20q11.23
1062	CENPE	centromere protein E, 312kDa	CENP-E|KIF10|MCPH13|PPP1R61	4	4q24-q25
24137	KIF4A	kinesin family member 4A	KIF4|KIF4G1|MRX100	X	Xq13.1
9833	MELK	maternal embryonic leucine zipper kinase	HPK38	9	9p13.2
9493	KIF23	kinesin family member 23	CHO1|KNSL5|MKLP-1|MKLP1	15	15q23
11065	UBE2C	ubiquitin-conjugating enzyme E2C	UBCH10|dJ447F3.2	20	20q13.12
6790	AURKA	aurora kinase A	AIK|ARK1|AURA|AURORA2|BTAK|PPP1R47|STK15|STK6|STK7	20	20q13
55789	DEPDC1B	DEP domain containing 1B	BRCC3|XTP1	5	5q12.1
55165	CEP55	centrosomal protein 55kDa	C10orf3|CT111|URCC6	10	10q23.33
22974	TPX2	TPX2, microtubule-associated	C20orf1|C20orf2|DIL-2|DIL2|FLS353|GD:C20orf1|HCA519|HCTP4|REPP86|p100	20	20q11.2
701	BUB1B	BUB1 mitotic checkpoint serine/threonine kinase B	BUB1beta|BUBR1|Bub1A|MAD3L|MVA1|SSK1|hBUBR1	15	15q15
55388	MCM10	minichromosome maintenance complex component 10	CNA43|DNA43|PRO2249	10	10p13
991	CDC20	cell division cycle 20	CDC20A|bA276H19.3|p55CDC	1	1p34.1
144455	E2F7	E2F transcription factor 7	-	12	12q21.2
342897	NCCRP1	non-specific cytotoxic cell receptor protein 1 homolog (zebrafish)	FBXO50|NCCRP-1	19	19q13.2
374393	FAM111B	family with sequence similarity 111, member B	CANP|POIKTMP	11	11q12.1
1063	CENPF	centromere protein F, 350/400kDa	CENF|CILD31|PRO1779|hcp-1	1	1q41
9232	PTTG1	pituitary tumor-transforming 1	EAP1|HPTTG|PTTG|TUTR1	5	5q35.1
2146	EZH2	enhancer of zeste 2 polycomb repressive complex 2 subunit	ENX-1|ENX1|EZH1|EZH2b|KMT6|KMT6A|WVS|WVS2	7	7q35-q36
51512	GTSE1	G-2 and S-phase expressed 1	B99	22	22q13.2-q13.3
6491	STIL	SCL/TAL1 interrupting locus	MCPH7|SIL	1	1p32
259266	ASPM	asp (abnormal spindle) homolog, microcephaly associated (Drosophila)	ASP|Calmbp1|MCPH5	1	1q31
83461	CDCA3	cell division cycle associated 3	GRCC8|TOME-1	12	12p13
9212	AURKB	aurora kinase B	AIK2|AIM-1|AIM1|ARK2|AurB|IPL1|PPP1R48|STK12|STK5|aurkb-sv1|aurkb-sv2	17	17p13.1
81930	KIF18A	kinesin family member 18A	MS-KIF18A|PPP1R99	11	11p14.1
27074	LAMP3	lysosomal-associated membrane protein 3	CD208|DC LAMP|DC-LAMP|DCLAMP|LAMP|LAMP-3|TSC403	3	3q26.3-q27
699	BUB1	BUB1 mitotic checkpoint serine/threonine kinase	BUB1A|BUB1L|hBUB1	2	2q14
157313	CDCA2	cell division cycle associated 2	PPP1R81|Repo-Man	8	8p21.2
83540	NUF2	NUF2, NDC80 kinetochore complex component	CDCA1|CT106|NUF2R	1	1q23.3
10112	KIF20A	kinesin family member 20A	MKLP2|RAB6KIFL	5	5q31
6241	RRM2	ribonucleotide reductase M2	R2|RR2|RR2M	2	2p25-p24
8318	CDC45	cell division cycle 45	CDC45L|CDC45L2|PORC-PI-1	22	22q11.21
7272	TTK	TTK protein kinase	CT96|ESK|MPH1|MPS1|MPS1L1|PYT	6	6q14.1
1058	CENPA	centromere protein A	CENP-A|CenH3	2	2p23.3
29089	UBE2T	ubiquitin-conjugating enzyme E2T	FANCT|HSPC150|PIG50	1	1q32.1
220134	SKA1	spindle and kinetochore associated complex subunit 1	C18orf24	18	18q21.1
9319	TRIP13	thyroid hormone receptor interactor 13	16E1BP	5	5p15.33
2842	GPR19	G protein-coupled receptor 19	-	12	12p12.3
113130	CDCA5	cell division cycle associated 5	SORORIN	11	11q12.1
9928	KIF14	kinesin family member 14	MKS12	1	1q32.1
10403	NDC80	NDC80 kinetochore complex component	HEC|HEC1|HsHec1|KNTC2|TID3|hsNDC80	18	18p11.32
2305	FOXM1	forkhead box M1	FKHL16|FOXM1B|HFH-11|HFH11|HNF-3|INS-1|MPHOSPH2|MPP-2|MPP2|PIG29|TGT3|TRIDENT	12	12p13
9787	DLGAP5	discs, large (Drosophila) homolog-associated protein 5	DLG7|HURP	14	14q22.3
55355	HJURP	Holliday junction recognition protein	FAKTS|URLC9|hFLEG1	2	2q37.1
993	CDC25A	cell division cycle 25A	CDC25A2	3	3p21
55872	PBK	PDZ binding kinase	CT84|HEL164|Nori-3|SPK|TOPK	8	8p21.2
84000	TMPRSS13	transmembrane protease, serine 13	MSP|MSPL|MSPS|TMPRSS11	11	11q23
56992	KIF15	kinesin family member 15	HKLP2|KNSL7|NY-BR-62	3	3p21.31
9156	EXO1	exonuclease 1	HEX1|hExoI	1	1q43
27127	SMC1B	structural maintenance of chromosomes 1B	SMC1BETA|SMC1L2	22	22q13.31
55143	CDCA8	cell division cycle associated 8	BOR|BOREALIN|DasraB|MESRGP	1	1p34.3
7298	TYMS	thymidylate synthetase	HST422|TMS|TS	18	18p11.32
8437	RASAL1	RAS protein activator like 1 (GAP1 like)	RASAL	12	12q23-q24
321	APBA2	amyloid beta (A4) precursor protein-binding, family A, member 2	D15S1518E|HsT16821|LIN-10|MGC:14091|MINT2|X11-BETA|X11L	15	15q11-q12
6364	CCL20	chemokine (C-C motif) ligand 20	CKb4|Exodus|LARC|MIP-3-alpha|MIP-3a|MIP3A|SCYA20|ST38	2	2q36.3
7804	LRP8	low density lipoprotein receptor-related protein 8, apolipoprotein e receptor	APOER2|HSZ75190|LRP-8|MCI1	1	1p34
641	BLM	Bloom syndrome, RecQ helicase-like	BS|RECQ2|RECQL2|RECQL3	15	15q26.1
84057	MND1	meiotic nuclear divisions 1	GAJ	4	4q31.3
56169	GSDMC	gasdermin C	MLZE	8	8q24.21
1870	E2F2	E2F transcription factor 2	E2F-2	1	1p36
23590	PDSS1	prenyl (decaprenyl) diphosphate synthase, subunit 1	COQ1|COQ10D2|DPS|SPS|TPRT|TPT|TPT 1|hDPS1	10	10p12.1
4288	MKI67	marker of proliferation Ki-67	KIA|MIB-|MIB-1|PPP1R105	10	10q26.2
10874	NMU	neuromedin U	-	4	4q12
92312	MEX3A	mex-3 RNA binding family member A	MEX-3A|RKHD4	1	1q22
128239	IQGAP3	IQ motif containing GTPase activating protein 3	-	1	1q21.3
2491	CENPI	centromere protein I	CENP-I|FSHPRH1|LRPR1|Mis6	X	Xq22.1
898	CCNE1	cyclin E1	CCNE|pCCNE1	19	19q12
222584	FAM83B	family with sequence similarity 83, member B	C6orf143	6	6p12.1
340348	TSPAN33	tetraspanin 33	PEN|PEN.|TSPAN-33	7	7q32.1
150	ADRA2A	adrenoceptor alpha 2A	ADRA2|ADRA2R|ADRAR|ALPHA2AAR|ZNF32	10	10q25.2
6285	S100B	S100 calcium binding protein B	NEF|S100|S100-B|S100beta	21	21q22.3
5274	SERPINI1	serpin peptidase inhibitor, clade I (neuroserpin), member 1	PI12|neuroserpin	3	3q26.1
80332	ADAM33	ADAM metallopeptidase domain 33	C20orf153|DJ964F7.1	20	20p13
8309	ACOX2	acyl-CoA oxidase 2, branched chain	BCOX|BRCACOX|BRCOX|THCCox	3	3p14.3
79987	SVEP1	sushi, von Willebrand factor type A, EGF and pentraxin domain containing 1	C9orf13|CCP22|POLYDOM|SEL-OB|SELOB	9	9q32
1675	CFD	complement factor D (adipsin)	ADIPSIN|ADN|DF|PFD	19	19p13.3
4254	KITLG	KIT ligand	FPH2|FPHH|KL-1|Kitl|MGF|SCF|SF|SHEP7	12	12q22
23336	SYNM	synemin, intermediate filament protein	DMN|SYN	15	15q26.3
143379	C10orf82	chromosome 10 open reading frame 82	-	10	10q25.3
260293	CYP4X1	cytochrome P450, family 4, subfamily X, polypeptide 1	CYPIVX1	1	1p33|1
111	ADCY5	adenylate cyclase 5	AC5|FDFM	3	3q21.1
1410	CRYAB	crystallin, alpha B	CMD1II|CRYA2|CTPP2|CTRCT16|HEL-S-101|HSPB5|MFM2	11	11q22.3-q23.1
9201	DCLK1	doublecortin-like kinase 1	CL1|CLICK1|DCAMKL1|DCDC3A|DCLK	13	13q13
118611	C10orf90	chromosome 10 open reading frame 90	FATS|bA422P15.2	10	10q26.2
55638	SYBU	syntabulin (syntaxin-interacting)	GOLSYN|OCSYN|SNPHL	8	8q23.2
1363	CPE	carboxypeptidase E	-	4	4q32.3
221662	RBM24	RNA binding motif protein 24	RNPC6|dJ259A10.1	6	6p22.3
36	ACADSB	acyl-CoA dehydrogenase, short/branched chain	2-MEBCAD|ACAD7|SBCAD	10	10q26.13
10512	SEMA3C	sema domain, immunoglobulin domain (Ig), short basic domain, secreted, (semaphorin) 3C	SEMAE|SemE	7	7q21-q31
1580	CYP4B1	cytochrome P450, family 4, subfamily B, polypeptide 1	CYPIVB1|P-450HP	1	1p33
84171	LOXL4	lysyl oxidase-like 4	LOXC	10	10q24
84441	MAML2	mastermind-like 2 (Drosophila)	MAM-3|MAM2|MAM3|MLL-MAML2	11	11q21
440503	PLIN5	perilipin 5	LSDA5|LSDP5|MLDP|OXPAT	19	19p13.3
7066	THPO	thrombopoietin	MGDF|MKCSF|ML|MPLLG|THCYT1|TPO	3	3q27
79875	THSD4	thrombospondin, type I, domain containing 4	ADAMTSL-6|ADAMTSL6|FVSY9334|PRO34005	15	15q23
122773	KLHDC1	kelch domain containing 1	MST025	14	14q21.3

## Sheet: Cellular component
Table S4 | Related information of all genes involved in GO and KEGG analysis
Cellular component	No. of genes in the dataset	No. of genes in the background dataset	Percentage of genes	Fold enrichment	P-value (Hypergeometric test)	Bonferroni method	BH method	Q-value (Storey-Tibshirani method)	genes mapped (from input data set)
Plasma membrane	8	3479	8.60215	0.360247	0.999967	1	1	1	LAMP3; GPR19; LRP8; ADAM33; KITLG; ADCY5; DCLK1; CPE;
Integral to membrane	3	1702	3.22581	0.276712	0.999185	1	1	1	TMPRSS13; ADRA2A; ADAM33;
Integral to plasma membrane	3	934	3.22581	0.504241	0.942975	1	1	1	GPR19; ADRA2A; DCLK1;
Golgi aparatus	2	897	2.15054	0.350608	0.981103	1	1	1	KIF20A; APBA2;
Nucleus	55	5847	59.1398	1.47208	0.000163718	0.128355	0.0091682	0.058032	CHEK1; ANLN; CDC7; MYBL2; CENPE; KIF4A; MELK; KIF23; UBE2C; AURKA; TPX2; BUB1B; MCM10; E2F7; CENPF; PTTG1; EZH2; ASPM; CDCA3; KIF18A; BUB1; NUF2; KIF20A; RRM2; CDC45; CENPA; SKA1; TRIP13; GPR19; CDCA5; KIF14; NDC80; FOXM1; DLGAP5; HJURP; CDC25A; PBK; EXO1; SMC1B; CDCA8; TYMS; BLM; GSDMC; E2F2; MKI67; MEX3A; IQGAP3; CCNE1; ADRA2A; S100B; ADAM33; SYNM; CRYAB; SYBU; MAML2;
Perinuclear region of cytoplasm	1	119	1.07527	1.32789	0.535141	1	1	1	S100B;
Actin cytoskeleton	1	132	1.07527	1.19712	0.572623	1	1	1	ANLN;
Nucleolus	12	1257	12.9032	1.49495	0.103749	1	1	1	ANLN; TPX2; MCM10; ASPM; AURKB; GPR19; HJURP; CDCA8; TYMS; BLM; MKI67; CCNE1;
Mitochondrion	7	1259	7.52688	0.871188	0.704153	1	1	1	KIF4A; AURKA; AURKB; SMC1B; TYMS; PDSS1; ACADSB;
Cytosol	5	1178	5.37634	0.665445	0.881254	1	1	1	UBE2C; BUB1B; CDC20; PTTG1; CCNE1;
Cytoplasm	46	5684	49.4624	1.26654	0.0261639	1	0.62159	1	ANLN; CDC7; TROAP; KIF4A; MELK; KIF23; AURKA; BUB1B; MCM10; CDC20; CENPF; PTTG1; GTSE1; STIL; CDCA3; KIF18A; BUB1; NUF2; RRM2; CDC45; SKA1; FOXM1; DLGAP5; HJURP; CDC25A; PBK; KIF15; SMC1B; TYMS; APBA2; CCL20; BLM; GSDMC; MKI67; MEX3A; ADRA2A; S100B; ADAM33; SVEP1; SYNM; ADCY5; CRYAB; DCLK1; SYBU; LOXL4; KLHDC1;
Exosomes	6	2043	6.45161	0.460285	0.993286	1	1	1	NCCRP1; KIF15; CFD; CRYAB; LOXL4; THSD4;
Perinuclear region	1	131	1.07527	1.20626	0.569849	1	1	1	SYBU;
Midbody	2	19	2.15054	16.5439	0.0064367	1	0.229381	1	KIF23; CENPF;
Chromatin	1	32	1.07527	4.93695	0.185654	1	1	1	CENPF;
Lysosome	2	1620	2.15054	0.194134	0.99979	1	1	1	LAMP3; CRYAB;
Endoplasmic reticulum	5	1104	5.37634	0.710048	0.84343	1	1	1	APBA2; PDSS1; CYP4X1; CPE; CYP4B1;
Cell surface	1	205	1.07527	0.770849	0.733817	1	1	1	TSPAN33;
Extracellular	16	1825	17.2043	1.37262	0.116529	1	1	1	KIF4A; KIF23; EZH2; RRM2; DLGAP5; TMPRSS13; CCL20; LRP8; NMU; S100B; SVEP1; CFD; KITLG; SEMA3C; LOXL4; THPO;
Kinetochore	9	90	9.67742	15.6624	5.53264e-09	4.33759e-06	1.0844e-06	6.86392e-06	CENPE; BUB1B; CDC20; CENPF; BUB1; NUF2; SKA1; NDC80; CENPI;
Extracellular region	1	442	1.07527	0.35753	0.94373	1	1	1	CFD;
PML body	1	37	1.07527	4.26998	0.211403	1	1	1	BLM;
Extracellular space	1	404	1.07527	0.391158	0.927682	1	1	1	CCL20;
Receptor complex	1	11	1.07527	14.3535	0.0681139	1	1	1	ADRA2A;
Endoplasmic reticulum membrane	1	150	1.07527	1.05348	0.619631	1	1	1	CYP4B1;
Nucleoplasm	11	449	11.828	3.83667	0.000133274	0.104487	0.00803744	0.0508746	CHEK1; CDC7; KIF23; UBE2C; MCM10; CDC20; KIF20A; CDC45; CDC25A; E2F2; CCNE1;
Centrosome	10	656	10.7527	2.38752	0.00900652	1	0.306852	1	CENPE; KIF23; AURKA; CEP55; CDC20; AURKB; CDC45; TTK; DLGAP5; KIF15;
Soluble fraction	1	180	1.07527	0.877906	0.686874	1	1	1	LRP8;
Nuclear envelope	1	71	1.07527	2.22549	0.366363	1	1	1	CENPF;
Plus-end kinesin complex	1	2	1.07527	78.6228	0.0127405	1	0.369945	1	KIF15;
Cytoskeleton	4	427	4.30108	1.46936	0.291113	1	1	1	KIF23; TPX2; AURKB; KIF18A;
Platelet alpha granule lumen	1	35	1.07527	4.51391	0.201201	1	1	1	CFD;
Microtubule	12	129	12.9032	14.5661	3.17515e-11	2.48932e-08	1.24466e-08	7.87833e-08	KIFC1; FAM83D; CENPE; KIF4A; KIF23; TPX2; ASPM; KIF18A; KIF20A; SKA1; KIF14; DLGAP5;
Ruffle	2	24	2.15054	13.0987	0.0101762	1	0.306852	1	KIF18A; S100B;
Caveola	2	24	2.15054	13.0987	0.0101762	1	0.306852	1	KIF18A; LRP8;
Condensed nuclear chromosome, centromeric region	2	3	2.15054	104.485	0.000120699	0.0946277	0.00788564	0.0499138	AURKB; CENPA;
Nuclear matrix	2	37	2.15054	8.49768	0.0232745	1	0.58862	1	CENPF; BLM;
Cytoplasmic microtubule	1	8	1.07527	19.7293	0.0500063	1	1	1	GTSE1;
Cytoplasmic vesicle membrane	1	5	1.07527	31.5433	0.0315507	1	0.706735	1	TSPAN33;
Protein complex	1	65	1.07527	2.43088	0.341396	1	1	1	CDCA8;
Spindle	5	30	5.37634	26.1213	1.20089e-06	0.000941498	0.000156916	0.000993235	KIF23; AURKA; CDC20; CENPF; TTK;
Spindle pole	2	24	2.15054	13.0987	0.0101762	1	0.306852	1	TPX2; CENPF;
Microtubule cytoskeleton	2	47	2.15054	6.69004	0.0362605	1	0.778669	1	TPX2; KIF18A;
Lysosomal membrane	1	14	1.07527	11.2799	0.08588	1	1	1	LAMP3;
Axon	1	27	1.07527	5.85086	0.159073	1	1	1	SYBU;
Peroxisome	1	111	1.07527	1.42358	0.510478	1	1	1	ACOX2;
Golgi membrane	1	55	1.07527	2.87278	0.297605	1	1	1	SYBU;
Kinetochore microtubule	1	5	1.07527	31.5433	0.0315507	1	0.706735	1	KIF18A;
Basolateral plasma membrane	1	40	1.07527	3.94981	0.226464	1	1	1	ADRA2A;
Spindle microtubule	4	24	4.30108	26.1322	1.50571e-05	0.0118048	0.0014756	0.00934012	SKA3; KIF4A; AURKA; SKA1;
Cytoplasmic vesicle	2	160	2.15054	1.9655	0.272561	1	1	1	SERPINI1; CPE;
ESC/E(Z) complex	1	9	1.07527	17.5396	0.0560805	1	1	1	EZH2;
Intermediate filament	1	36	1.07527	4.38855	0.206318	1	1	1	SYNM;
Chromosome	6	59	6.45161	15.9357	1.9851e-06	0.00155632	0.000222331	0.00140729	CENPE; BUB1B; AURKB; BUB1; NUF2; CENPA;
Microtubule associated complex	1	24	1.07527	6.58192	0.142715	1	1	1	KIFC1;
Condensed nuclear chromosome	1	12	1.07527	13.1584	0.0740736	1	1	1	CHEK1;
Others	1	51	1.07527	3.09806	0.279293	1	1	1	KIF23;
Anaphase-promoting complex	2	18	2.15054	17.4625	0.00578308	1	0.229381	1	UBE2C; BUB1B;
Outer kinetochore of condensed chromosome	5	8	5.37634	97.8652	5.27333e-10	4.13429e-07	1.3781e-07	8.72295e-07	SKA3; CENPE; BUB1B; CENPF; SKA1;
Costamere	1	6	1.07527	26.2948	0.0377416	1	0.778669	1	SYNM;
Kinesin complex	1	9	1.07527	17.5396	0.0560805	1	1	1	KIF23;
Adherens junction	1	6	1.07527	26.2948	0.0377416	1	0.778669	1	SYNM;
Chromosome, centromeric region	7	19	7.52688	57.6978	1.63759e-11	1.28387e-08	1.24466e-08	7.87833e-08	CENPE; CENPF; NUF2; CENPA; NDC80; HJURP; CDCA8;
Neurofilament cytoskeleton	1	1	1.07527	156.467	0.00639043	1	0.229381	1	SYNM;
Chromosome passenger complex	2	3	2.15054	104.485	0.000120699	0.0946277	0.00788564	0.0499138	AURKB; CDCA8;
Chromosome, telomeric region	2	17	2.15054	18.4891	0.00516188	1	0.229381	1	CHEK1; BLM;
Mitochondrial membrane	1	56	1.07527	2.82149	0.302111	1	1	1	SYBU;
Condensed chromosome kinetochore	4	7	4.30108	89.5055	5.39015e-08	4.22588e-05	8.45176e-06	5.34972e-05	BUB1B; BUB1; NDC80; HJURP;
Nuclear chromosome, telomeric region	1	12	1.07527	13.1584	0.0740736	1	1	1	PIF1;
Condensed nuclear chromosome kinetochore	1	1	1.07527	156.467	0.00639043	1	0.229381	1	CENPA;
Spindle midzone	1	4	1.07527	39.4094	0.0253203	1	0.620348	1	BUB1B;
Cohesin complex	1	3	1.07527	52.5023	0.0190504	1	0.497849	1	CDCA5;
Outer kinetochore of condensed nuclear chromosome	1	3	1.07527	52.5023	0.0190504	1	0.497849	1	NDC80;
Spindle pole centrosome	2	3	2.15054	104.485	0.000120699	0.0946277	0.00788564	0.0499138	AURKA; DLGAP5;
Actomyosin contractile ring	1	3	1.07527	52.5023	0.0190504	1	0.497849	1	ANLN;
Ndc80 complex	2	4	2.15054	78.4287	0.000240391	0.188467	0.0125645	0.0795293	NUF2; NDC80;
Spindle pole body	1	1	1.07527	156.467	0.00639043	1	0.229381	1	BUB1;
Condensed chromosome, centromeric region	2	3	2.15054	104.485	0.000120699	0.0946277	0.00788564	0.0499138	CENPE; AURKB;
Lateral element	1	1	1.07527	156.467	0.00639043	1	0.229381	1	BLM;

## Sheet: Molecular function
Table S4 | Related information of all genes involved in GO and KEGG analysis
Molecular function	No. of genes in the dataset	No. of genes in the background dataset	Percentage of genes	Fold enrichment	P-value (Hypergeometric test)	Bonferroni method	BH method	Q-value (Storey-Tibshirani method)	genes mapped (from input data set)
Molecular function unknown	27	5685	25.7143	0.820051	0.914648	1	1	1	SKA3; DEPDC1; PIF1; FAM83D; DEPDC1B; CEP55; NCCRP1; FAM111B; GTSE1; STIL; ASPM; CDCA3; LAMP3; CDCA2; SKA1; CDCA5; HJURP; CDCA8; MND1; CENPI; FAM83B; TSPAN33; C10orf82; C10orf90; PLIN5; THSD4; KLHDC1;
Protease inhibitor activity	1	94	0.952381	1.85436	0.421632	1	1	1	SERPINI1;
Cell adhesion molecule activity	2	356	1.90476	0.974499	0.614171	1	1	1	TROAP; SVEP1;
Ligase activity	1	112	0.952381	1.55637	0.479373	1	1	1	TYMS;
Transporter activity	1	576	0.952381	0.302649	0.966658	1	1	1	SYBU;
ATPase activity	1	111	0.952381	1.57039	0.47632	1	1	1	TRIP13;
Catalytic activity	5	532	4.7619	1.62542	0.195819	1	1	1	ACOX2; CYP4X1; ACADSB; CYP4B1; LOXL4;
Transferase activity	1	156	0.952381	1.11742	0.597581	1	1	1	PDSS1;
GTPase activator activity	2	144	1.90476	2.40908	0.203126	1	1	1	RASAL1; IQGAP3;
Oxidoreductase activity	1	161	0.952381	1.08272	0.609203	1	1	1	RRM2;
Serine-type peptidase activity	1	98	0.952381	1.77868	0.434988	1	1	1	CFD;
Receptor binding	2	129	1.90476	2.68918	0.171815	1	1	1	NMU; SEMA3C;
Structural molecule activity	1	269	0.952381	0.648038	0.792906	1	1	1	ANLN;
Structural constituent of cytoskeleton	1	137	0.952381	1.27238	0.550209	1	1	1	SYNM;
Chromatin binding	1	13	0.952381	13.3996	0.0727707	1	1	1	NDC80;
Cytoskeletal protein binding	1	218	0.952381	0.799636	0.720355	1	1	1	NUF2;
Metallopeptidase activity	1	101	0.952381	1.72586	0.444804	1	1	1	ADAM33;
Adenylate cyclase activity	1	10	0.952381	17.4155	0.0564576	1	1	1	ADCY5;
G-protein coupled receptor activity	2	736	1.90476	0.471368	0.930475	1	1	1	GPR19; ADRA2A;
Protein serine/threonine kinase activity	9	301	8.57143	5.16644	6.35123e-05	0.0142268	0.0106486	0.0607155	CHEK1; CDC7; MELK; AURKA; BUB1B; AURKB; BUB1; PBK; DCLK1;
Transcription regulator activity	3	832	2.85714	0.624433	0.866225	1	1	1	PTTG1; EZH2; MAML2;
Transcription factor activity	5	842	4.7619	1.02699	0.542009	1	1	1	MYBL2; E2F7; FOXM1; GSDMC; E2F2;
Receptor signaling complex scaffold activity	1	322	0.952381	0.541377	0.848568	1	1	1	APBA2;
Calcium ion binding	1	185	0.952381	0.942267	0.660523	1	1	1	S100B;
Ubiquitin-specific protease activity	2	377	1.90476	0.920218	0.64541	1	1	1	UBE2C; UBE2T;
Growth factor activity	2	110	1.90476	3.15364	0.133573	1	1	1	KITLG; THPO;
ATP binding	1	6	0.952381	29.0064	0.0342637	1	1	1	TPX2;
Protein binding	4	182	3.80952	3.80274	0.021459	1	1	1	CDC20; CDC45; KIF15; MKI67;
RNA binding	2	366	1.90476	0.947874	0.629299	1	1	1	MEX3A; RBM24;
DNA binding	6	654	5.71429	1.58613	0.17892	1	1	1	CENPE; KIF4A; MCM10; CENPA; SMC1B; BLM;
Motor activity	5	79	4.7619	10.9447	9.50768e-05	0.0212972	0.0106486	0.0607155	KIFC1; KIF23; KIF18A; KIF20A; KIF14;
Kinase binding	1	16	0.952381	10.8887	0.0888045	1	1	1	CCNE1;
Peptidase activity	1	58	0.952381	3.00515	0.286455	1	1	1	TMPRSS13;
Transcription factor binding	1	10	0.952381	17.4155	0.0564576	1	1	1	CENPF;
Heat shock protein activity	1	27	0.952381	6.45423	0.14528	1	1	1	CRYAB;
Protein tyrosine/serine/threonine phosphatase activity	1	37	0.952381	4.71031	0.193606	1	1	1	CDC25A;
Protein threonine/tyrosine kinase activity	1	28	0.952381	6.2238	0.150239	1	1	1	TTK;
Carboxypeptidase activity	1	21	0.952381	8.29742	0.114919	1	1	1	CPE;
Chemokine activity	1	53	0.952381	3.2886	0.265357	1	1	1	CCL20;
Phosphoprotein phosphatase activity	1	6	0.952381	29.0064	0.0342637	1	1	1	DLGAP5;
Exonuclease activity	1	10	0.952381	17.4155	0.0564576	1	1	1	EXO1;
Lipoprotein receptor activity	1	2	0.952381	86.7307	0.011553	1	0.862621	1	LRP8;
Protein domain specific binding	1	6	0.952381	29.0064	0.0342637	1	1	1	KIF15;

## Sheet: Biological process
Table S4 | Related information of all genes involved in GO and KEGG analysis
Biological process	No. of genes in the dataset	No. of genes in the background dataset	Percentage of genes	Fold enrichment	P-value (Hypergeometric test)	Bonferroni method	BH method	Q-value (Storey-Tibshirani method)	genes mapped (from input data set)
Biological_process unknown	22	4731	20.9524	0.802952	0.908556	1	1	1	SKA3; DEPDC1; FAM83D; DEPDC1B; CEP55; NCCRP1; FAM111B; GTSE1; ASPM; CDCA3; LAMP3; CDCA2; SKA1; CDCA5; HJURP; MND1; CENPI; FAM83B; C10orf82; C10orf90; PLIN5; KLHDC1;
Protein metabolism	7	1323	6.66667	0.914489	0.652991	1	1	1	UBE2C; UBE2T; TMPRSS13; SERPINI1; ADAM33; CRYAB; CPE;
Metabolism	6	1683	5.71429	0.616327	0.932942	1	1	1	TYMS; PDSS1; ACOX2; CYP4X1; ACADSB; CYP4B1;
Energy pathways	6	1633	5.71429	0.635198	0.920182	1	1	1	TYMS; PDSS1; ACOX2; CYP4X1; ACADSB; CYP4B1;
Cell growth and/or maintenance	10	1125	9.52381	1.53568	0.116571	1	1	1	ANLN; TROAP; KIF23; TPX2; CENPF; KIF18A; KIF20A; KIF14; SYNM; LOXL4;
Transport	1	1215	0.952381	0.143471	0.99933	1	1	1	SYBU;
Cell communication	34	3713	32.381	1.5809	0.00280185	0.498728	0.166243	1	CHEK1; CDC7; MELK; AURKA; BUB1B; STIL; AURKB; BUB1; NUF2; TTK; GPR19; NDC80; DLGAP5; CDC25A; PBK; KIF15; SMC1B; CDCA8; RASAL1; APBA2; LRP8; MKI67; NMU; IQGAP3; CCNE1; ADRA2A; S100B; SVEP1; KITLG; ADCY5; DCLK1; SEMA3C; THPO; THSD4;
Signal transduction	33	3934	31.4286	1.44822	0.0129632	1	0.461488	1	CHEK1; CDC7; MELK; AURKA; BUB1B; STIL; AURKB; BUB1; NUF2; TTK; GPR19; NDC80; DLGAP5; CDC25A; PBK; KIF15; SMC1B; CDCA8; RASAL1; APBA2; LRP8; MKI67; NMU; IQGAP3; CCNE1; ADRA2A; S100B; SVEP1; KITLG; ADCY5; DCLK1; SEMA3C; THPO;
Regulation of nucleobase, nucleoside, nucleotide and nucleic acid metabolism	19	2828	18.0952	1.16018	0.277201	1	1	1	PIF1; MYBL2; CENPE; KIF4A; MCM10; E2F7; PTTG1; EZH2; RRM2; CDC45; CENPA; TRIP13; FOXM1; EXO1; BLM; GSDMC; E2F2; RBM24; MAML2;
Regulation of cell cycle	1	57	0.952381	3.05769	0.282297	1	1	1	DLGAP5;
Immune response	2	576	1.90476	0.602268	0.851085	1	1	1	CCL20; CFD;
Cell cycle	1	22	0.952381	7.92	0.120059	1	1	1	CDC20;
Regulation of cell growth	1	21	0.952381	8.29696	0.114925	1	1	1	TSPAN33;
Hemopoiesis	1	4	0.952381	43.4711	0.022975	1	0.681591	1	TSPAN33;
Regulation of translation	1	13	0.952381	13.3989	0.0727746	1	1	1	MEX3A;
Microtubule-based process	1	5	0.952381	34.7942	0.0286365	1	0.728186	1	KIFC1;
Chromosome segregation	2	7	1.90476	49.4882	0.000685049	0.121939	0.0609693	0.390504	NUF2; NDC80;
Spindle assembly	2	2	1.90476	172.593	3.32459e-05	0.00591778	0.00591778	0.0379029	TPX2; NUF2;
Plasma membrane organization and biogenesis	1	1	0.952381	172.593	0.00579342	1	0.257807	1	TSPAN33;

## Sheet: Biological pathway
Table S4 | Related information of all genes involved in GO and KEGG analysis
Biological pathway	No. of genes in the dataset	No. of genes in the background dataset	Percentage of genes	Fold enrichment	P-value (Hypergeometric test)	Bonferroni method	BH method	Q-value (Storey-Tibshirani method)	genes mapped (from input data set)
Vif-mediated degradation of APOBEC3G	1	69	1.63934	1.5089	0.491405	1	1	1	UBE2C;
Developmental Biology	1	432	1.63934	0.241034	0.987246	1	1	1	KIF4A;
Vpu mediated degradation of CD4	1	67	1.63934	1.55393	0.481284	1	1	1	UBE2C;
Axon guidance	1	219	1.63934	0.475453	0.886081	1	1	1	KIF4A;
Recycling pathway of L1	1	32	1.63934	3.25301	0.268475	1	1	1	KIF4A;
L1CAM interactions	1	79	1.63934	1.31792	0.539164	1	1	1	KIF4A;
Platelet sensitization by LDL	1	8	1.63934	12.9999	0.0750409	1	1	1	LRP8;
Platelet activation, signaling and aggregation	2	138	3.27869	1.50154	0.38855	1	1	1	ADRA2A; THPO;
Hemostasis	9	375	14.7541	2.47704	0.00949878	1	0.386438	1	KIFC1; CENPE; KIF4A; KIF23; KIF18A; KIF15; LRP8; ADRA2A; THPO;
APC-Cdc20 mediated degradation of Nek2A	3	23	4.91803	13.4865	0.00133874	1	0.069782	0.415616	UBE2C; BUB1B; CDC20;
Platelet homeostasis	1	40	1.63934	2.60257	0.32364	1	1	1	LRP8;
Adrenaline signalling through Alpha-2 adrenergic receptor	1	3	1.63934	34.5944	0.0288171	1	0.877038	1	ADRA2A;
Platelet Aggregation (Plug Formation)	2	29	3.27869	7.1433	0.0317576	1	0.911936	1	ADRA2A; THPO;
Mitotic Telophase /Cytokinesis	3	18	4.91803	17.2307	0.000638494	1	0.038664	0.23028	KIF23; UBE2C; KIF20A;
Mitotic Metaphase/Anaphase Transition	1	22	1.63934	4.73099	0.193262	1	1	1	UBE2C;
Mitotic Prometaphase	14	99	22.9508	14.5885	2.73903e-13	4.5687e-10	1.14218e-10	6.80271e-10	CENPE; UBE2C; BUB1B; CDC20; CENPF; AURKB; KIF18A; BUB1; NUF2; CENPA; SKA1; NDC80; CDCA8; CENPI;
Mitotic M-M/G1 phases	20	242	32.7869	8.52441	3.54166e-14	5.90749e-11	2.95374e-11	1.75923e-10	CDC7; CENPE; KIF23; UBE2C; BUB1B; MCM10; CDC20; CENPF; AURKB; KIF18A; BUB1; NUF2; KIF20A; CDC45; CENPA; SKA1; NDC80; CDCA8; E2F2; CENPI;
M Phase	16	158	26.2295	10.4462	8.97015e-13	1.49622e-09	2.99244e-10	1.78228e-09	CENPE; KIF23; UBE2C; BUB1B; CDC20; CENPF; AURKB; KIF18A; BUB1; NUF2; KIF20A; CENPA; SKA1; NDC80; CDCA8; CENPI;
DNA Replication	20	261	32.7869	7.90388	1.50891e-13	2.51686e-10	8.38954e-11	4.99675e-10	CDC7; CENPE; KIF23; UBE2C; BUB1B; MCM10; CDC20; CENPF; AURKB; KIF18A; BUB1; NUF2; KIF20A; CDC45; CENPA; SKA1; NDC80; CDCA8; E2F2; CENPI;
Factors involved in megakaryocyte development and platelet production	6	119	9.83607	5.20645	0.000960222	1	0.0533884	0.317977	KIFC1; CENPE; KIF4A; KIF23; KIF18A; KIF15;
Kinesins	6	21	9.83607	29.4916	3.13631e-08	5.23136e-05	5.23136e-06	3.11576e-05	KIFC1; CENPE; KIF4A; KIF23; KIF18A; KIF15;
Neurotransmitter Receptor Binding And Downstream Transmission In The Postsynaptic Cell	1	89	1.63934	1.16986	0.582505	1	1	1	ADCY5;
Neuronal System	1	188	1.63934	0.553848	0.844333	1	1	1	ADCY5;
Inactivation of APC/C via direct inhibition of the APC/C complex	3	18	4.91803	17.2307	0.000638494	1	0.038664	0.23028	UBE2C; BUB1B; CDC20;
Inhibition of the proteolytic activity of APC/C required for the onset of anaphase by mitotic spindle checkpoint components	3	18	4.91803	17.2307	0.000638494	1	0.038664	0.23028	UBE2C; BUB1B; CDC20;
Transmission across Chemical Synapses	1	121	1.63934	0.860499	0.69597	1	1	1	ADCY5;
Inhibition of adenylate cyclase pathway	1	13	1.63934	8.00377	0.119099	1	1	1	ADCY5;
Activation of GABAB receptors	1	28	1.63934	3.71757	0.239255	1	1	1	ADCY5;
Adenylate cyclase inhibitory pathway	1	13	1.63934	8.00377	0.119099	1	1	1	ADCY5;
GABA B receptor activation	1	28	1.63934	3.71757	0.239255	1	1	1	ADCY5;
GABA receptor activation	1	36	1.63934	2.89167	0.296589	1	1	1	ADCY5;
Host Interactions of HIV factors	1	141	1.63934	0.738451	0.750846	1	1	1	UBE2C;
HIV Infection	1	203	1.63934	0.512925	0.866134	1	1	1	UBE2C;
PLC-gamma1 signalling	1	30	1.63934	3.46981	0.254006	1	1	1	ADCY5;
Signalling by NGF	1	143	1.63934	0.728124	0.755765	1	1	1	ADCY5;
NGF signalling via TRKA from the plasma membrane	1	107	1.63934	0.973077	0.650648	1	1	1	ADCY5;
Signaling by FGFR	1	95	1.63934	1.09598	0.606558	1	1	1	ADCY5;
Phospholipase C-mediated cascade	1	27	1.63934	3.8552	0.231773	1	1	1	ADCY5;
Downstream signaling of activated FGFR	1	66	1.63934	1.57747	0.47615	1	1	1	ADCY5;
Signaling by EGFR	1	98	1.63934	1.06243	0.618068	1	1	1	ADCY5;
Signal Transduction	8	1208	13.1148	0.683616	0.921446	1	1	1	CHEK1; UBE2C; CCL20; NMU; ADRA2A; KITLG; ADCY5; MAML2;
PKA activation	1	19	1.63934	5.47759	0.16925	1	1	1	ADCY5;
PKA-mediated phosphorylation of CREB	1	20	1.63934	5.20385	0.177331	1	1	1	ADCY5;
DAG and IP3 signaling	1	27	1.63934	3.8552	0.231773	1	1	1	ADCY5;
EGFR interacts with phospholipase C-gamma	1	29	1.63934	3.58942	0.246666	1	1	1	ADCY5;
Calmodulin induced events	1	25	1.63934	4.16349	0.216591	1	1	1	ADCY5;
CaM pathway	1	25	1.63934	4.16349	0.216591	1	1	1	ADCY5;
CDC6 association with the ORC:origin complex	1	11	1.63934	9.45767	0.101729	1	1	1	E2F2;
Assembly of the pre-replicative complex	2	83	3.27869	2.49641	0.192135	1	1	1	UBE2C; E2F2;
DNA Replication Pre-Initiation	5	98	8.19672	5.27009	0.00247325	1	0.121335	0.722661	CDC7; UBE2C; MCM10; CDC45; E2F2;
M/G1 Transition	5	98	8.19672	5.27009	0.00247325	1	0.121335	0.722661	CDC7; UBE2C; MCM10; CDC45; E2F2;
Autodegradation of Cdh1 by Cdh1:APC/C	1	60	1.63934	1.73519	0.444279	1	1	1	UBE2C;
APC/C:Cdc20 mediated degradation of Cyclin B	3	22	4.91803	14.0993	0.00117218	1	0.0630709	0.375646	UBE2C; CDC20; PTTG1;
APC/C:Cdc20 mediated degradation of Securin	3	66	4.91803	4.70118	0.0257763	1	0.877038	1	UBE2C; CDC20; PTTG1;
Conversion from APC/C:Cdc20 to APC/C:Cdh1 in late anaphase	2	16	3.27869	12.9436	0.0101729	1	0.40401	1	UBE2C; CDC20;
APC/C:Cdh1 mediated degradation of Cdc20 and other APC/C:Cdh1 targeted proteins in late mitosis/early G1	5	69	8.19672	7.48473	0.000507226	0.846053	0.0352522	0.20996	UBE2C; AURKA; CDC20; PTTG1; AURKB;
Regulation of mitotic cell cycle	6	81	9.83607	7.64867	0.000119449	0.199241	0.00948766	0.0565078	UBE2C; AURKA; BUB1B; CDC20; PTTG1; AURKB;
Phosphorylation of Emi1	2	20	3.27869	10.3562	0.015712	1	0.595628	1	UBE2C; CDC20;
APC/C-mediated degradation of cell cycle proteins	6	81	9.83607	7.64867	0.000119449	0.199241	0.00948766	0.0565078	UBE2C; AURKA; BUB1B; CDC20; PTTG1; AURKB;
Regulation of APC/C activators between G1/S and early anaphase	3	78	4.91803	3.97802	0.0395114	1	1	1	UBE2C; BUB1B; CDC20;
APC/C:Cdc20 mediated degradation of mitotic proteins	4	71	6.55738	5.82204	0.00479219	1	0.210352	1	UBE2C; BUB1B; CDC20; PTTG1;
Phosphorylation of the APC/C	1	18	1.63934	5.78173	0.161091	1	1	1	UBE2C;
Activation of APC/C and APC/C:Cdc20 mediated degradation of mitotic proteins	4	72	6.55738	5.74119	0.00503776	1	0.215461	1	UBE2C; BUB1B; CDC20; PTTG1;
SCF-beta-TrCP mediated degradation of Emi1	2	70	3.27869	2.95996	0.1473	1	1	1	UBE2C; CDC20;
Ubiquitin-dependent degradation of Cyclin D	1	66	1.63934	1.57747	0.47615	1	1	1	UBE2C;
Ubiquitin-dependent degradation of Cyclin D1	1	66	1.63934	1.57747	0.47615	1	1	1	UBE2C;
Mitotic G2-G2/M phases	2	99	3.27869	2.09299	0.249337	1	1	1	UBE2C; CDC25A;
G2/M Transition	2	96	3.27869	2.15839	0.23852	1	1	1	UBE2C; CDC25A;
Cyclin A/B1 associated events during G2/M transition	1	14	1.63934	7.43248	0.12766	1	1	1	CDC25A;
Cyclin B2 mediated events	1	6	1.63934	17.326	0.056817	1	1	1	CDC25A;
Polo-like kinase mediated events	1	18	1.63934	5.78173	0.161091	1	1	1	UBE2C;
E2F-enabled inhibition of pre-replication complex formation	1	10	1.63934	10.4025	0.0929183	1	1	1	CDC25A;
E2F mediated regulation of DNA replication	5	28	8.19672	18.4406	6.01396e-06	0.0100313	0.000771637	0.00459581	RRM2; CDC45; CDC25A; TYMS; CCNE1;
G1/S-Specific Transcription	4	15	6.55738	27.5432	1.00915e-05	0.0168326	0.00120233	0.00716097	RRM2; CDC45; TYMS; CCNE1;
Phosphorylation of proteins involved in G1/S transition by active Cyclin E:Cdk2 complexes	1	4	1.63934	25.9673	0.0382401	1	1	1	CCNE1;
SCF(Skp2)-mediated degradation of p27/p21	1	67	1.63934	1.55393	0.481284	1	1	1	UBE2C;
Cyclin E associated events during G1/S transition	3	78	4.91803	3.97802	0.0395114	1	1	1	UBE2C; CDC25A; CCNE1;
G1/S Transition	8	117	13.1148	7.05765	1.45838e-05	0.0243257	0.00161865	0.00964053	CDC7; UBE2C; MCM10; RRM2; CDC45; CDC25A; TYMS; CCNE1;
S Phase	3	121	4.91803	2.56446	0.112202	1	1	1	UBE2C; CDC45; CDC25A;
Cyclin A:Cdk2-associated events at S phase entry	2	90	3.27869	2.30227	0.216987	1	1	1	UBE2C; CDC25A;
G1 Phase	1	31	1.63934	3.35792	0.261275	1	1	1	E2F2;
G0 and Early G1	2	21	3.27869	9.86326	0.0172586	1	0.639719	1	MYBL2; CDC25A;
Mitotic G1-G1/S phases	10	140	16.3934	7.37098	7.40576e-07	0.00123528	0.000112298	0.00066884	CDC7; MYBL2; UBE2C; MCM10; RRM2; CDC45; CDC25A; TYMS; E2F2; CCNE1;
Cell Cycle, Mitotic	27	317	44.2623	8.78419	1.04057e-19	1.73567e-16	1.73567e-16	1.03375e-15	CDC7; MYBL2; CENPE; KIF23; UBE2C; AURKA; BUB1B; MCM10; CDC20; CENPF; PTTG1; AURKB; KIF18A; BUB1; NUF2; KIF20A; RRM2; CDC45; CENPA; SKA1; NDC80; CDC25A; CDCA8; TYMS; E2F2; CENPI; CCNE1;
Cyclin D associated events in G1	1	31	1.63934	3.35792	0.261275	1	1	1	E2F2;
Insulin Synthesis and Processing	1	132	1.63934	0.788796	0.727476	1	1	1	CPE;
Diabetes pathways	1	216	1.63934	0.482056	0.882578	1	1	1	CPE;
Nucleosome assembly	3	35	4.91803	8.8639	0.00455542	1	0.205363	1	CENPA; HJURP; CENPI;
Deposition of New CENPA-containing Nucleosomes at the Centromere	3	35	4.91803	8.8639	0.00455542	1	0.205363	1	CENPA; HJURP; CENPI;
Removal of licensing factors from origins	2	85	3.27869	2.43768	0.199197	1	1	1	UBE2C; MCM10;
Chromosome Maintenance	3	69	4.91803	4.49681	0.0289191	1	0.877038	1	CENPA; HJURP; CENPI;
Regulation of DNA replication	3	88	4.91803	3.52602	0.0532815	1	1	1	UBE2C; MCM10; E2F2;
Association of licensing factors with the pre-replicative complex	1	15	1.63934	6.93731	0.136138	1	1	1	E2F2;
CDT1 association with the CDC6:ORC:origin complex	1	74	1.63934	1.40696	0.515863	1	1	1	UBE2C;
Activation of the pre-replicative complex	3	30	4.91803	10.3407	0.00292461	1	0.139378	0.830127	CDC7; MCM10; CDC45;
Synthesis of DNA	2	109	3.27869	1.90099	0.285471	1	1	1	UBE2C; CDC45;
Switching of origins to a post-replicative state	1	83	1.63934	1.25442	0.557007	1	1	1	UBE2C;
Orc1 removal from chromatin	1	83	1.63934	1.25442	0.557007	1	1	1	UBE2C;
CDK-mediated phosphorylation and removal of Cdc6	1	66	1.63934	1.57747	0.47615	1	1	1	UBE2C;
DNA strand elongation	1	31	1.63934	3.35792	0.261275	1	1	1	CDC45;
Unwinding of DNA	1	11	1.63934	9.45767	0.101729	1	1	1	CDC45;
Signaling by Notch	1	21	1.63934	4.95616	0.185335	1	1	1	MAML2;
Chemokine receptors bind chemokines	1	42	1.63934	2.47867	0.336779	1	1	1	CCL20;
Signaling by GPCR	4	800	6.55738	0.516772	0.960808	1	1	1	CCL20; NMU; ADRA2A; ADCY5;
GPCR ligand binding	3	336	4.91803	0.923559	0.640457	1	1	1	CCL20; NMU; ADRA2A;
Class A/1 (Rhodopsin-like receptors)	3	274	4.91803	1.13253	0.500225	1	1	1	CCL20; NMU; ADRA2A;
Peptide ligand-binding receptors	2	167	3.27869	1.24081	0.484976	1	1	1	CCL20; NMU;
NICD traffics to nucleus	1	11	1.63934	9.45767	0.101729	1	1	1	MAML2;
Signaling by PDGF	1	78	1.63934	1.33482	0.534594	1	1	1	ADCY5;
Downstream signal transduction	1	75	1.63934	1.3882	0.520614	1	1	1	ADCY5;
Signaling by SCF-KIT	2	66	3.27869	3.13933	0.133999	1	1	1	CHEK1; KITLG;
Regulation of KIT signaling	1	9	1.63934	11.557	0.0840225	1	1	1	KITLG;
G alpha (i) signalling events	1	31	1.63934	3.35792	0.261275	1	1	1	ADCY5;
G alpha (s) signalling events	1	31	1.63934	3.35792	0.261275	1	1	1	ADCY5;
GPCR downstream signaling	2	530	3.27869	0.390987	0.969757	1	1	1	ADRA2A; ADCY5;
G alpha (z) signalling events	2	22	3.27869	9.41513	0.0188672	1	0.684143	1	ADRA2A; ADCY5;
Opioid Signalling	1	53	1.63934	1.96433	0.40468	1	1	1	ADCY5;
PLC beta mediated events	1	39	1.63934	2.66929	0.316975	1	1	1	ADCY5;
G-protein mediated events	1	40	1.63934	2.60257	0.32364	1	1	1	ADCY5;
Ca-dependent events	1	27	1.63934	3.8552	0.231773	1	1	1	ADCY5;
Adenylate cyclase activating pathway	1	10	1.63934	10.4025	0.0929183	1	1	1	ADCY5;
Amine ligand-binding receptors	1	36	1.63934	2.89167	0.296589	1	1	1	ADRA2A;
Adrenoceptors	1	9	1.63934	11.557	0.0840225	1	1	1	ADRA2A;
Adaptive Immune System	1	237	1.63934	0.439344	0.90504	1	1	1	UBE2C;
Immune System	4	522	6.55738	0.791983	0.757146	1	1	1	UBE2C; S100B; CFD; KITLG;
Signaling by Wnt	1	75	1.63934	1.3882	0.520614	1	1	1	UBE2C;
Degradation of beta-catenin by the destruction complex	1	75	1.63934	1.3882	0.520614	1	1	1	UBE2C;
Gene Expression	1	378	1.63934	0.275466	0.977614	1	1	1	MAML2;
Generic Transcription Pathway	1	35	1.63934	2.97426	0.289662	1	1	1	MAML2;
Notch-HLH transcription pathway	1	11	1.63934	9.45767	0.101729	1	1	1	MAML2;
Pyrimidine biosynthesis	1	6	1.63934	17.326	0.056817	1	1	1	TYMS;
Synthesis and interconversion of nucleotide di- and triphosphates	1	16	1.63934	6.504	0.144536	1	1	1	RRM2;
Pyrimidine metabolism	1	22	1.63934	4.73099	0.193262	1	1	1	TYMS;
DNA Repair	2	106	3.27869	1.95479	0.27463	1	1	1	CHEK1; UBE2T;
Bile acid and bile salt metabolism	1	27	1.63934	3.8552	0.231773	1	1	1	ACOX2;
Synthesis of bile acids and bile salts	1	19	1.63934	5.47759	0.16925	1	1	1	ACOX2;
Synthesis of bile acids and bile salts via 7alpha-hydroxycholesterol	1	15	1.63934	6.93731	0.136138	1	1	1	ACOX2;
Beta-oxidation of pristanoyl-CoA	1	8	1.63934	12.9999	0.0750409	1	1	1	ACOX2;
Peroxisomal lipid metabolism	1	20	1.63934	5.20385	0.177331	1	1	1	ACOX2;
Homologous Recombination Repair	1	22	1.63934	4.73099	0.193262	1	1	1	CHEK1;
Double-Strand Break Repair	1	27	1.63934	3.8552	0.231773	1	1	1	CHEK1;
ATM mediated response to DNA double-strand break	1	6	1.63934	17.326	0.056817	1	1	1	CHEK1;
Homologous recombination repair of replication-independent double-strand breaks	1	22	1.63934	4.73099	0.193262	1	1	1	CHEK1;
ATM mediated phosphorylation of repair proteins	1	6	1.63934	17.326	0.056817	1	1	1	CHEK1;
Metabolism	7	823	11.4754	0.878139	0.702659	1	1	1	UBE2C; RRM2; TYMS; ADRA2A; ADCY5; ACADSB; CYP4B1;
Metabolism of nucleotides	2	58	3.27869	3.57226	0.10835	1	1	1	RRM2; TYMS;
Fanconi Anemia pathway	1	22	1.63934	4.73099	0.193262	1	1	1	UBE2T;
Stabilization of p53	2	69	3.27869	3.00285	0.143948	1	1	1	CHEK1; UBE2C;
p53-Dependent G1 DNA Damage Response	2	72	3.27869	2.87775	0.15405	1	1	1	CHEK1; UBE2C;
p53-Dependent G1/S DNA damage checkpoint	2	72	3.27869	2.87775	0.15405	1	1	1	CHEK1; UBE2C;
G1/S DNA Damage Checkpoints	3	76	4.91803	4.08269	0.0370079	1	1	1	CHEK1; UBE2C; CDC25A;
Cell Cycle Checkpoints	8	118	13.1148	6.99784	1.55266e-05	0.0258983	0.00161865	0.00964053	CHEK1; CDC7; UBE2C; BUB1B; MCM10; CDC20; CDC45; CDC25A;
Autodegradation of the E3 ubiquitin ligase COP1	2	68	3.27869	3.04701	0.140614	1	1	1	CHEK1; UBE2C;
G2/M DNA damage checkpoint	4	29	6.55738	14.2511	0.000158626	0.264588	0.0120267	0.0716304	CHEK1; CDC7; MCM10; CDC45;
G2/M Checkpoints	5	43	8.19672	12.0093	5.26881e-05	0.0878838	0.00462546	0.0275489	CHEK1; CDC7; MCM10; CDC45; CDC25A;
Chk1/Chk2(Cds1) mediated inactivation of Cyclin B:Cdk1 complex	1	5	1.63934	20.7842	0.0475731	1	1	1	CHEK1;
p53-Independent G1/S DNA damage checkpoint	3	70	4.91803	4.43258	0.0300101	1	0.878189	1	CHEK1; UBE2C; CDC25A;
Ubiquitin Mediated Degradation of Phosphorylated Cdc25A	3	69	4.91803	4.49681	0.0289191	1	0.877038	1	CHEK1; UBE2C; CDC25A;
p53-Independent DNA Damage Response	3	70	4.91803	4.43258	0.0300101	1	0.878189	1	CHEK1; UBE2C; CDC25A;
Activation of ATR in response to replication stress	5	37	8.19672	13.9563	2.49468e-05	0.0416112	0.00244772	0.0145784	CHEK1; CDC7; MCM10; CDC45; CDC25A;
Mitotic Spindle Checkpoint	3	19	4.91803	16.3243	0.000752993	1	0.0433101	0.257952	UBE2C; BUB1B; CDC20;
Meiotic Synapsis	1	47	1.63934	2.21504	0.368539	1	1	1	SMC1B;
Meiotic Recombination	2	42	3.27869	4.9328	0.062188	1	1	1	BLM; MND1;
Meiosis	3	72	4.91803	4.30947	0.0322567	1	0.911936	1	SMC1B; BLM; MND1;
Fatty acids	1	3	1.63934	34.5944	0.0288171	1	0.877038	1	CYP4B1;
Regulation of Insulin Secretion	1	48	1.63934	2.1689	0.374709	1	1	1	ADRA2A;
Inhibition of Insulin Secretion by Adrenaline/Noradrenaline	1	2	1.63934	51.8055	0.0193033	1	0.685063	1	ADRA2A;
Integration of energy metabolism	2	83	3.27869	2.49641	0.192135	1	1	1	ADRA2A; ADCY5;
Regulation of ornithine decarboxylase (ODC)	1	70	1.63934	1.48734	0.496392	1	1	1	UBE2C;
Biological oxidations	1	98	1.63934	1.06243	0.618068	1	1	1	CYP4B1;
Phase 1 - Functionalization of compounds	1	60	1.63934	1.73519	0.444279	1	1	1	CYP4B1;
Cytochrome P450 - arranged by substrate type	1	48	1.63934	2.1689	0.374709	1	1	1	CYP4B1;
Glucagon signaling in metabolic regulation	1	33	1.63934	3.15447	0.275605	1	1	1	ADCY5;
PKA activation in glucagon signalling	1	17	1.63934	6.12163	0.152853	1	1	1	ADCY5;
Regulation of mRNA Stability by Proteins that Bind AU-rich Elements	1	104	1.63934	1.00114	0.640104	1	1	1	UBE2C;
Destabilization of mRNA by AUF1 (hnRNP D0)	1	71	1.63934	1.4664	0.501331	1	1	1	UBE2C;
Metabolism of mRNA	1	234	1.63934	0.444977	0.902111	1	1	1	UBE2C;
Metabolism of RNA	1	281	1.63934	0.370553	0.939285	1	1	1	UBE2C;
Metabolism of amino acids and derivatives	2	188	3.27869	1.10221	0.54887	1	1	1	UBE2C; ACADSB;
Branched-chain amino acid catabolism	1	17	1.63934	6.12163	0.152853	1	1	1	ACADSB;
Transmembrane transport of small molecules	1	378	1.63934	0.275466	0.977614	1	1	1	ADCY5;
Regulation of Water Balance by Renal Aquaporins	1	24	1.63934	4.3369	0.208889	1	1	1	ADCY5;
Metabolism of lipids and lipoproteins	1	257	1.63934	0.405155	0.922478	1	1	1	ACOX2;
Aquaporin-mediated transport	1	27	1.63934	3.8552	0.231773	1	1	1	ADCY5;
Class I MHC mediated antigen processing & presentation	1	101	1.63934	1.03088	0.629247	1	1	1	UBE2C;
Antigen processing: Ubiquitination & Proteasome degradation	1	69	1.63934	1.5089	0.491405	1	1	1	UBE2C;
Regulation of Apoptosis	1	75	1.63934	1.3882	0.520614	1	1	1	UBE2C;
Regulation of activated PAK-2p34 by proteasome mediated degradation	1	66	1.63934	1.57747	0.47615	1	1	1	UBE2C;
Cdc20:Phospho-APC/C mediated degradation of Cyclin A	3	69	4.91803	4.49681	0.0289191	1	0.877038	1	UBE2C; BUB1B; CDC20;
Apoptosis	1	158	1.63934	0.659003	0.789736	1	1	1	UBE2C;
Innate Immune System	2	183	3.27869	1.13233	0.534153	1	1	1	S100B; CFD;
Cross-presentation of soluble exogenous antigens (endosomes)	1	67	1.63934	1.55393	0.481284	1	1	1	UBE2C;
Antigen processing-Cross presentation	1	86	1.63934	1.21066	0.569942	1	1	1	UBE2C;
ER-Phagosome pathway	1	80	1.63934	1.30145	0.54369	1	1	1	UBE2C;
Advanced glycosylation endproduct receptor signaling	1	9	1.63934	11.557	0.0840225	1	1	1	S100B;
Cytokine Signaling in Immune system	1	193	1.63934	0.539501	0.851962	1	1	1	KITLG;
Signaling by Interleukins	1	92	1.63934	1.13171	0.594707	1	1	1	KITLG;
Interleukin-3, 5 and GM-CSF signaling	1	29	1.63934	3.58942	0.246666	1	1	1	KITLG;
Complement cascade	1	22	1.63934	4.73099	0.193262	1	1	1	CFD;
Initial triggering of complement	1	15	1.63934	6.93731	0.136138	1	1	1	CFD;
Alternative complement activation	1	3	1.63934	34.5944	0.0288171	1	0.877038	1	CFD;
guanosine nucleotides de novo biosynthesis	1	14	1.63934	7.43248	0.12766	1	1	1	RRM2;
pyrimidine deoxyribonucleotides de novo biosynthesis	2	14	3.27869	14.7914	0.00781105	1	0.325721	1	RRM2; TYMS;
isoleucine degradation I	1	11	1.63934	9.45767	0.101729	1	1	1	ACADSB;
valine degradation I	1	12	1.63934	8.67019	0.110456	1	1	1	ACADSB;
acetone degradation I (to methylglyoxal)	1	7	1.63934	14.8544	0.0659727	1	1	1	CYP4X1;
melatonin degradation I	1	3	1.63934	34.5944	0.0288171	1	0.877038	1	CYP4X1;
superpathway of melatonin degradation	1	5	1.63934	20.7842	0.0475731	1	1	1	CYP4X1;
bupropion degradation	1	4	1.63934	25.9673	0.0382401	1	1	1	CYP4X1;
nicotine degradation II	1	11	1.63934	9.45767	0.101729	1	1	1	CYP4X1;
nicotine degradation III	1	6	1.63934	17.326	0.056817	1	1	1	CYP4X1;
LPA4-mediated signaling events	1	16	1.63934	6.504	0.144536	1	1	1	ADCY5;
Aurora C signaling	1	5	1.63934	20.7842	0.0475731	1	1	1	AURKB;
Signaling events mediated by the Hedgehog family	1	65	1.63934	1.60174	0.470966	1	1	1	STIL;
Circadian rhythm pathway	1	16	1.63934	6.504	0.144536	1	1	1	CHEK1;
Syndecan-1-mediated signaling events	6	1297	9.83607	0.477729	0.992453	1	1	1	CHEK1; CDC25A; E2F2; CCNE1; SERPINI1; CPE;
Regulation of CDC42 activity	1	768	1.63934	0.135583	0.999659	1	1	1	IQGAP3;
Notch-mediated HES/HEY network	1	94	1.63934	1.10764	0.602646	1	1	1	MAML2;
Glypican pathway	6	1335	9.83607	0.464131	0.994408	1	1	1	CHEK1; CDC25A; E2F2; CCNE1; SERPINI1; CPE;
GMCSF-mediated signaling events	6	1289	9.83607	0.480694	0.991968	1	1	1	CHEK1; CDC25A; E2F2; CCNE1; SERPINI1; CPE;
Insulin Pathway	6	1285	9.83607	0.48219	0.991715	1	1	1	CHEK1; CDC25A; E2F2; CCNE1; SERPINI1; CPE;
C-MYC pathway	2	149	3.27869	1.39069	0.426121	1	1	1	CDC25A; SERPINI1;
Nectin adhesion pathway	6	1292	9.83607	0.479578	0.992153	1	1	1	CHEK1; CDC25A; E2F2; CCNE1; SERPINI1; CPE;
Aurora B signaling	8	41	13.1148	20.1369	3.62716e-09	6.0501e-06	7.56262e-07	4.50424e-06	KIF23; AURKA; AURKB; BUB1; KIF20A; CENPA; NDC80; CDCA8;
TRAIL signaling pathway	6	1325	9.83607	0.467634	0.993945	1	1	1	CHEK1; CDC25A; E2F2; CCNE1; SERPINI1; CPE;
LPA receptor mediated events	1	100	1.63934	1.04119	0.625557	1	1	1	ADCY5;
IGF1 pathway	6	1288	9.83607	0.481067	0.991906	1	1	1	CHEK1; CDC25A; E2F2; CCNE1; SERPINI1; CPE;
PLK1 signaling events	11	104	18.0328	10.9135	3.10655e-09	5.18173e-06	7.40247e-07	4.40886e-06	CENPE; AURKA; TPX2; BUB1B; CDC20; AURKB; BUB1; KIF20A; CENPA; NDC80; DLGAP5;
Lissencephaly gene (LIS1) in neuronal migration and development	1	31	1.63934	3.35792	0.261275	1	1	1	LRP8;
CDC42 signaling events	1	755	1.63934	0.137917	0.999606	1	1	1	IQGAP3;
Signaling events mediated by Hepatocyte Growth Factor Receptor (c-Met)	6	1290	9.83607	0.480321	0.99203	1	1	1	CHEK1; CDC25A; E2F2; CCNE1; SERPINI1; CPE;
Glypican 1 network	6	1296	9.83607	0.478097	0.992394	1	1	1	CHEK1; CDC25A; E2F2; CCNE1; SERPINI1; CPE;
Validated targets of C-MYC transcriptional activation	2	81	3.27869	2.55804	0.185108	1	1	1	CDC25A; SERPINI1;
PDGF receptor signaling network	6	1290	9.83607	0.480321	0.99203	1	1	1	CHEK1; CDC25A; E2F2; CCNE1; SERPINI1; CPE;
Integrin family cell surface interactions	6	1375	9.83607	0.450629	0.995951	1	1	1	CHEK1; CDC25A; E2F2; CCNE1; SERPINI1; CPE;
Fanconi anemia pathway	3	48	4.91803	6.46376	0.0110128	1	0.427193	1	CHEK1; UBE2T; BLM;
BARD1 signaling events	1	29	1.63934	3.58942	0.246666	1	1	1	CCNE1;
Regulation of Telomerase	2	68	3.27869	3.04701	0.140614	1	1	1	PIF1; BLM;
Internalization of ErbB1	6	1285	9.83607	0.48219	0.991715	1	1	1	CHEK1; CDC25A; E2F2; CCNE1; SERPINI1; CPE;
Signaling events mediated by VEGFR1 and VEGFR2	6	1293	9.83607	0.479207	0.992214	1	1	1	CHEK1; CDC25A; E2F2; CCNE1; SERPINI1; CPE;
Beta1 integrin cell surface interactions	6	1348	9.83607	0.459655	0.994961	1	1	1	CHEK1; CDC25A; E2F2; CCNE1; SERPINI1; CPE;
Urokinase-type plasminogen activator (uPA) and uPAR-mediated signaling	6	1285	9.83607	0.48219	0.991715	1	1	1	CHEK1; CDC25A; E2F2; CCNE1; SERPINI1; CPE;
Reelin signaling pathway	1	29	1.63934	3.58942	0.246666	1	1	1	LRP8;
Signaling by Aurora kinases	10	98	16.3934	10.5297	2.47488e-08	4.12809e-05	4.58677e-06	2.73185e-05	KIF23; AURKA; TPX2; AURKB; BUB1; KIF20A; CENPA; NDC80; DLGAP5; CDCA8;
Polo-like kinase signaling events in the cell cycle	12	109	19.6721	11.3587	3.40464e-10	5.67894e-07	9.46491e-08	5.63723e-07	CENPE; AURKA; TPX2; BUB1B; CDC20; AURKB; BUB1; KIF20A; CENPA; NDC80; DLGAP5; CCNE1;
IFN-gamma pathway	6	1293	9.83607	0.479207	0.992214	1	1	1	CHEK1; CDC25A; E2F2; CCNE1; SERPINI1; CPE;
Regulation of RAC1 activity	1	205	1.63934	0.507922	0.868804	1	1	1	IQGAP3;
PAR1-mediated thrombin signaling events	6	1296	9.83607	0.478097	0.992394	1	1	1	CHEK1; CDC25A; E2F2; CCNE1; SERPINI1; CPE;
PDGFR-beta signaling pathway	6	1285	9.83607	0.48219	0.991715	1	1	1	CHEK1; CDC25A; E2F2; CCNE1; SERPINI1; CPE;
Integrin-linked kinase signaling	1	654	1.63934	0.159216	0.998807	1	1	1	AURKA;
EGF receptor (ErbB1) signaling pathway	6	1285	9.83607	0.48219	0.991715	1	1	1	CHEK1; CDC25A; E2F2; CCNE1; SERPINI1; CPE;
Thrombin/protease-activated receptor (PAR) pathway	6	1297	9.83607	0.477729	0.992453	1	1	1	CHEK1; CDC25A; E2F2; CCNE1; SERPINI1; CPE;
Class I PI3K signaling events	6	1285	9.83607	0.48219	0.991715	1	1	1	CHEK1; CDC25A; E2F2; CCNE1; SERPINI1; CPE;
Arf6 signaling events	6	1285	9.83607	0.48219	0.991715	1	1	1	CHEK1; CDC25A; E2F2; CCNE1; SERPINI1; CPE;
Plasma membrane estrogen receptor signaling	6	1298	9.83607	0.477361	0.992512	1	1	1	CHEK1; CDC25A; E2F2; CCNE1; SERPINI1; CPE;
C-MYB transcription factor network	1	84	1.63934	1.23948	0.561361	1	1	1	KITLG;
p73 transcription factor network	2	78	3.27869	2.65642	0.174646	1	1	1	CHEK1; BUB1;
FOXM1 transcription factor network	5	42	8.19672	12.2952	4.69088e-05	0.0782439	0.00434688	0.0258897	CENPF; AURKB; CENPA; FOXM1; CCNE1;
IL3-mediated signaling events	6	1292	9.83607	0.479578	0.992153	1	1	1	CHEK1; CDC25A; E2F2; CCNE1; SERPINI1; CPE;
mTOR signaling pathway	6	1285	9.83607	0.48219	0.991715	1	1	1	CHEK1; CDC25A; E2F2; CCNE1; SERPINI1; CPE;
RAC1 signaling pathway	1	205	1.63934	0.507922	0.868804	1	1	1	IQGAP3;
ErbB receptor signaling network	6	1308	9.83607	0.473711	0.993076	1	1	1	CHEK1; CDC25A; E2F2; CCNE1; SERPINI1; CPE;
Signaling events mediated by focal adhesion kinase	6	1285	9.83607	0.48219	0.991715	1	1	1	CHEK1; CDC25A; E2F2; CCNE1; SERPINI1; CPE;
VEGF and VEGFR signaling network	6	1301	9.83607	0.47626	0.992685	1	1	1	CHEK1; CDC25A; E2F2; CCNE1; SERPINI1; CPE;
Alpha9 beta1 integrin signaling events	6	1302	9.83607	0.475894	0.992742	1	1	1	CHEK1; CDC25A; E2F2; CCNE1; SERPINI1; CPE;
PLK3 signaling events	1	5	1.63934	20.7842	0.0475731	1	1	1	CCNE1;
Signaling events mediated by Stem cell factor receptor (c-Kit)	1	52	1.63934	2.0021	0.398801	1	1	1	KITLG;
Arf6 downstream pathway	6	1285	9.83607	0.48219	0.991715	1	1	1	CHEK1; CDC25A; E2F2; CCNE1; SERPINI1; CPE;
S1P1 pathway	6	1285	9.83607	0.48219	0.991715	1	1	1	CHEK1; CDC25A; E2F2; CCNE1; SERPINI1; CPE;
ATM pathway	10	307	16.3934	3.36149	0.000649036	1	0.038664	0.23028	CHEK1; MYBL2; E2F7; RRM2; UBE2T; CDC25A; TYMS; BLM; E2F2; CCNE1;
p53 pathway	2	189	3.27869	1.09638	0.551775	1	1	1	CHEK1; E2F2;
ErbB1 downstream signaling	6	1285	9.83607	0.48219	0.991715	1	1	1	CHEK1; CDC25A; E2F2; CCNE1; SERPINI1; CPE;
EGFR-dependent Endothelin signaling events	6	1286	9.83607	0.481815	0.991779	1	1	1	CHEK1; CDC25A; E2F2; CCNE1; SERPINI1; CPE;
ATR signaling pathway	5	250	8.19672	2.066	0.0938661	1	1	1	CHEK1; UBE2T; CDC25A; BLM; E2F2;
Arf6 trafficking events	6	1285	9.83607	0.48219	0.991715	1	1	1	CHEK1; CDC25A; E2F2; CCNE1; SERPINI1; CPE;
Endothelins	7	1304	11.4754	0.554227	0.980643	1	1	1	CHEK1; CDC25A; E2F2; CCNE1; SERPINI1; ADCY5; CPE;
Regulation of retinoblastoma protein	2	66	3.27869	3.13933	0.133999	1	1	1	E2F2; CCNE1;
Notch signaling pathway	1	94	1.63934	1.10764	0.602646	1	1	1	MAML2;
E2F transcription factor network	7	73	11.4754	9.89888	5.60542e-06	0.00934984	0.000771637	0.00459581	MYBL2; E2F7; RRM2; CDC25A; TYMS; E2F2; CCNE1;
IL5-mediated signaling events	6	1289	9.83607	0.480694	0.991968	1	1	1	CHEK1; CDC25A; E2F2; CCNE1; SERPINI1; CPE;
Direct p53 effectors	1	138	1.63934	0.754503	0.743284	1	1	1	E2F2;
Sphingosine 1-phosphate (S1P) pathway	6	1308	9.83607	0.473711	0.993076	1	1	1	CHEK1; CDC25A; E2F2; CCNE1; SERPINI1; CPE;
Proteoglycan syndecan-mediated signaling events	6	1342	9.83607	0.46171	0.994713	1	1	1	CHEK1; CDC25A; E2F2; CCNE1; SERPINI1; CPE;
Aurora A signaling	5	64	8.19672	8.06938	0.000357107	0.595654	0.025898	0.154247	AURKA; TPX2; AURKB; CENPA; DLGAP5;
RhoA signaling pathway	1	205	1.63934	0.507922	0.868804	1	1	1	IQGAP3;
Class I PI3K signaling events mediated by Akt	6	1285	9.83607	0.48219	0.991715	1	1	1	CHEK1; CDC25A; E2F2; CCNE1; SERPINI1; CPE;
LKB1 signaling events	6	1305	9.83607	0.4748	0.992911	1	1	1	CHEK1; CDC25A; E2F2; CCNE1; SERPINI1; CPE;
Regulation of RhoA activity	1	205	1.63934	0.507922	0.868804	1	1	1	IQGAP3;
Signaling events mediated by PRL	1	23	1.63934	4.52538	0.201113	1	1	1	CCNE1;
AndrogenReceptor	1	78	1.63934	1.33482	0.534594	1	1	1	CCNE1;
KitReceptor	1	54	1.63934	1.92796	0.410503	1	1	1	KITLG;
TGFBR	2	125	3.27869	1.65768	0.342895	1	1	1	CDC25A; CCNE1;
Epithelial-to-mesenchymal transition	2	185	3.27869	1.12009	0.540077	1	1	1	SYNM; CRYAB;
