# Supplementary material for: Highly heterogeneous-related genes of triple-negative breast cancer: potential diagnostic and prognostic biomarkers
Source: BMC Cancer. 2021 May 31;21:644. doi: 10.1186/s12885-021-08318-1 (PMC8165798; doi:10.1186/s12885-021-08318-1)
Supplement: Supplementary file 6 — Additional file 6: Table S6. The clinical data and the result of Cox regression analysis in DFI and PFI models. [file 12885_2021_8318_MOESM6_ESM.xlsx]

## Sheet: Clinical data of DFI model
Table S6 | The clinical data and the result of Cox regression analysis in DFI and PFI models
Clinical parameters	Variable	Total(109)	Percentages(%)
Age	<54	54	0.495
	≥54	55	0.505
Stage	Ⅰ	20	0.184
	Ⅱ	71	0.651
	Ⅲ	18	0.165
Menopause-Status	<6 months	32	0.294
	6-12 months	5	0.046
	>12 months	62	0.569
	Unknown	10	0.091
Ethnicity	Hispanic or latino	5	0.046
	Not hispanic or latino	89	0.816
	Unknown	15	0.138
Disease-free Status	Recurred/Progressed	16	0.147
	Disease free	93	0.853

## Sheet: Clinical data of PFI model
Table S6 |The clinical data and the result of Cox regression analysis in DFI and PFI models
Clinical parameters	Variable	Total(120)	Percentages(%)
Age	<55	60	0.5
	≥55	60	0.5
Stage	Ⅰ	21	0.175
	Ⅱ	78	0.65
	Ⅲ	21	0.175
Menopause-Status	<6 months	34	0.283
	6-12 months	5	0.042
	>12 months	68	0.567
	Unknown	13	0.108
Ethnicity	Hispanic or latino	5	0.042
	Not hispanic or latino	98	0.817
	Unknown	17	0.141
Progression-free Status	Recurred/Progressed	23	0.192
	Progression free	97	0.808

## Sheet: DFI's univariate Cox regression
Table S6 | The clinical data and the result of Cox regression analysis in DFI and PFI models
Variables	coef	exp(coef)	se(coef)	z	p-Value
Age_Stuta	-0.31705	0.728294	0.517528	-0.612624	0.540125
Menopause_Status	0.307161	1.35956	0.504554	0.608777	0.542672
Ethnicity	1.0334	2.81061	0.769043	1.34375	0.179029
Stage	1.70504	5.50163	0.447244	3.81234	0.00013766
score	1.32478	3.76136	0.641098	2.06643	0.0387882

## Sheet: PFI's univariate Cox regression
Table S6 |The clinical data and the result of Cox regression analysis in DFI and PFI models
Variables	coef	exp(coef)	se(coef)	z	p-Value
Age_Stuta	-0.218125	0.804025	0.428471	-0.509077	0.610699
Menopause_Status	-0.0728217	0.929767	0.393097	-0.185251	0.853032
Ethnicity	0.7319	2.07903	0.748876	0.977332	0.328405
Stage	1.06549	2.90227	0.359983	2.95984	0.00307797
score	1.20884	3.3496	0.475825	2.54052	0.0110688

## Sheet: genes' information for DFI
Table 6 | The clinical data and the result of Cox regression analysis in DFI and PFI models
gene symbol	coef	exp(coef)	se(coef)	z	Pr(>|z|)
FAM83B	-1.58437	0.205076	0.679196	-2.33272	0.0196629
KITLG	1.22483	3.4036	0.657483	1.86291	0.0624747
RBM24	1.18186	3.26045	0.658866	1.79379	0.0728473
CFD	0.660909	1.93655	0.680244	0.971577	0.331261

## Sheet: genes' information for PFI
Table S6 |The clinical data and the result of Cox regression analysis in DFI and PFI models
gene symbol	coef	exp(coef)	se(coef)	z	Pr(>|z|)
FAM83B	-1.4371	0.237616	0.599747	-2.39617	0.0165672
EXO1	-0.742635	0.475859	0.509144	-1.45859	0.144677
S100B	-1.02012	0.360552	0.485844	-2.09968	0.0357568
TYMS	-0.385884	0.679849	0.499031	-0.773267	0.439364
CFD	0.0356841	1.03633	0.542751	0.0657467	0.947579

## Sheet: prognostic factors of DFI
Table S6 |The clinical data and the result of Cox regression analysis in DFI and PFI models
Parameters	coef	exp(coef)	se(coef)	z	Pr(>|z|)	exp(coef)	exp(-coef)	lower .95	upper .95
Stage	1.63396	5.12414	0.451702	3.61734	0.000297641	5.12414	0.195155	2.11413	12.4197
score	1.207	3.34345	0.648523	1.86116	0.0627216	3.34345	0.299092	0.937933	11.9184

## Sheet: prognostic factors of PFI
Table S6 | The clinical data and the result of Cox regression analysis in DFI and PFI models
Parameters	coef	exp(coef)	se(coef)	z	Pr(>|z|)	exp(coef)	exp(-coef)	lower .95	upper .95
Stage	0.833201	2.30067	0.359695	2.31641	0.0205361	2.30067	0.434656	1.13679	4.65616
score	0.960153	2.6121	0.493774	1.94452	0.0518326	2.6121	0.382834	0.992404	6.87528
