# Supplementary material for: Highly heterogeneous-related genes of triple-negative breast cancer: potential diagnostic and prognostic biomarkers
Source: BMC Cancer. 2021 May 31;21:644. doi: 10.1186/s12885-021-08318-1 (PMC8165798; doi:10.1186/s12885-021-08318-1)
Supplement: Supplementary file 9 — Additional file 9: Table S7. OS analysis of TNBC and Breast cancer. [file 12885_2021_8318_MOESM9_ESM.xlsx]

## Sheet: triple-negative breast cancer
Table S7 | OS analysis of TNBC
Gene symbol	coef	exp(coef)	se(coef)	z	Pr(>|z|)
SKA3	0.537058	1.71097	0.465838	1.15289	0.248957
DEPDC1	-0.457716	0.632727	0.477732	-0.958104	0.33801
CHEK1	0.450418	1.56897	0.466429	0.965673	0.334208
ANLN	-0.0122289	0.987846	0.468212	-0.0261182	0.979163
KIFC1	0.267277	1.3064	0.462073	0.578431	0.562973
CDC7	-0.266102	0.766361	0.466936	-0.56989	0.568752
PIF1	-0.252336	0.776984	0.461854	-0.546354	0.584822
TROAP	-0.190028	0.826936	0.465719	-0.408031	0.683251
MYBL2	0.0426701	1.04359	0.462235	0.0923126	0.92645
FAM83D	0.00785183	1.00788	0.461617	0.0170094	0.986429
CENPE	-0.471246	0.624224	0.477514	-0.986875	0.323704
KIF4A	-0.0524084	0.948941	0.464183	-0.112905	0.910106
MELK	-0.678414	0.507421	0.494988	-1.37057	0.17051
KIF23	-0.375729	0.686789	0.469376	-0.800485	0.42343
UBE2C	-0.170799	0.842991	0.461019	-0.370481	0.711024
AURKA	-0.23483	0.790705	0.461477	-0.508866	0.610846
DEPDC1B	0.121959	1.12971	0.460607	0.264778	0.791181
CEP55	-0.449639	0.637858	0.476466	-0.943695	0.345326
TPX2	-0.659092	0.517321	0.478949	-1.37612	0.168783
BUB1B	0.157352	1.17041	0.460453	0.341734	0.732551
MCM10	0.0674685	1.0698	0.462639	0.145834	0.884052
CDC20	-0.218497	0.803726	0.465981	-0.468897	0.639143
E2F7	-0.0877253	0.916012	0.462827	-0.189543	0.849668
NCCRP1	0.304203	1.35554	0.461086	0.659753	0.509413
FAM111B	0.445853	1.56182	0.466858	0.955007	0.339574
CENPF	-0.00612186	0.993897	0.460874	-0.0132832	0.989402
PTTG1	-0.414456	0.6607	0.469405	-0.882939	0.377269
EZH2	-1.28097	0.277767	0.563692	-2.27247	0.0230584
GTSE1	0.368672	1.44581	0.465336	0.792269	0.428204
STIL	-0.379041	0.684517	0.465561	-0.814161	0.415553
ASPM	-0.282384	0.753984	0.4662	-0.605715	0.544704
CDCA3	-0.0593673	0.942361	0.460689	-0.128866	0.897463
AURKB	0.218484	1.24419	0.460933	0.474003	0.635498
KIF18A	-0.725454	0.484105	0.494967	-1.46566	0.14274
LAMP3	-0.941366	0.390095	0.496196	-1.89717	0.0578061
BUB1	-0.361313	0.696761	0.465298	-0.776521	0.437442
CDCA2	-0.327139	0.720983	0.466003	-0.702012	0.482672
NUF2	-0.0861779	0.917431	0.460185	-0.187268	0.851451
KIF20A	0.31852	1.37509	0.466795	0.682356	0.495014
RRM2	0.490355	1.6329	0.460883	1.06395	0.287353
CDC45	-0.161172	0.851146	0.465738	-0.346057	0.7293
TTK	-0.0711338	0.931337	0.460484	-0.154476	0.877234
CENPA	-0.160368	0.85183	0.464613	-0.345165	0.729971
UBE2T	0.732736	2.08077	0.496221	1.47663	0.139774
SKA1	-0.211426	0.809429	0.461742	-0.457887	0.647034
TRIP13	-0.25373	0.775901	0.465793	-0.544727	0.585941
GPR19	-0.708713	0.492277	0.476634	-1.48691	0.137038
CDCA5	-0.13379	0.874774	0.460102	-0.290784	0.771217
KIF14	-0.491328	0.611814	0.476756	-1.03056	0.302745
NDC80	-0.680722	0.506251	0.478454	-1.42275	0.154808
FOXM1	-0.159457	0.852606	0.460426	-0.346326	0.729098
DLGAP5	-0.179359	0.835806	0.461996	-0.388225	0.69785
HJURP	-0.263403	0.768432	0.465983	-0.565263	0.571895
CDC25A	-0.269593	0.76369	0.463087	-0.582165	0.560456
PBK	0.0326779	1.03322	0.460306	0.0709916	0.943404
TMPRSS13	0.0748323	1.0777	0.460719	0.162425	0.870971
KIF15	-0.410937	0.663029	0.467886	-0.878285	0.379789
EXO1	-0.792219	0.452839	0.482491	-1.64193	0.100604
SMC1B	-0.154742	0.856636	0.466812	-0.331487	0.740277
CDCA8	-0.325959	0.721835	0.465526	-0.700195	0.483806
TYMS	-1.27401	0.279708	0.563341	-2.26152	0.0237271
RASAL1	0.722707	2.06	0.476972	1.5152	0.129722
APBA2	-0.151902	0.859072	0.465507	-0.326316	0.744185
CCL20	-0.415602	0.659943	0.471765	-0.880953	0.378344
LRP8	0.108612	1.11473	0.459824	0.236203	0.813275
BLM	-0.165228	0.847701	0.466845	-0.353924	0.723396
MND1	-0.354523	0.701508	0.465416	-0.761735	0.446218
GSDMC	-0.0167564	0.983383	0.460299	-0.0364034	0.970961
E2F2	0.480944	1.6176	0.472548	1.01777	0.308789
PDSS1	0.302815	1.35366	0.482028	0.628211	0.529866
MKI67	0.0569245	1.05858	0.460427	0.123634	0.901605
NMU	-0.611481	0.542547	0.494887	-1.2356	0.216608
MEX3A	0.107233	1.11319	0.461075	0.232571	0.816094
IQGAP3	0.0613879	1.06331	0.460804	0.133219	0.89402
CENPI	-0.221567	0.801262	0.46035	-0.4813	0.630303
CCNE1	-0.0046117	0.995399	0.467289	-0.00986905	0.992126
FAM83B	-1.36969	0.254185	0.563172	-2.4321	0.0150114
TSPAN33	-0.209807	0.810741	0.480105	-0.437002	0.66211
ADRA2A	-0.0304177	0.97004	0.462073	-0.0658288	0.947514
S100B	-1.44669	0.235348	0.565938	-2.55626	0.0105803
SERPINI1	-0.390151	0.676955	0.465336	-0.838428	0.40179
ADAM33	-0.521791	0.593457	0.477903	-1.09184	0.274905
ACOX2	0.0856869	1.08947	0.460104	0.186234	0.852261
SVEP1	-0.0400801	0.960712	0.461706	-0.0868087	0.930824
CFD	0.488089	1.6292	0.476697	1.0239	0.305884
KITLG	0.0282602	1.02866	0.460183	0.0614108	0.951032
MRAS	-1.4617	0.231843	0.564915	-2.58746	0.00966855
SYNM	-1.03024	0.356921	0.521678	-1.97486	0.0482843
C10orf82	-0.40081	0.669778	0.462817	-0.866022	0.386478
CYP4X1	-0.251063	0.777974	0.460594	-0.545085	0.585695
PCDH19	0.203393	1.22555	0.465811	0.436642	0.662371
ADCY5	-0.459938	0.631323	0.464045	-0.991149	0.321613
CRYAB	-0.213154	0.808032	0.46523	-0.458169	0.646831
PGM5	0.396298	1.48631	0.476474	0.831731	0.405561
DCLK1	0.0452094	1.04625	0.461389	0.0979854	0.921944
C10orf90	-0.498045	0.607718	0.479564	-1.03854	0.29902
SYBU	1.20419	3.33404	0.564314	2.13389	0.0328516
CPE	0.560216	1.75105	0.474267	1.18122	0.237514
RBM24	0.393054	1.4815	0.47721	0.82365	0.410138
ACADSB	-0.500186	0.606418	0.477922	-1.04659	0.295291
SEMA3C	-0.181933	0.833657	0.459899	-0.395594	0.692404
CYP4B1	0.308406	1.36125	0.467115	0.660237	0.509102
LOXL4	-0.0344971	0.966091	0.468158	-0.0736868	0.94126
MAML2	-0.723799	0.484907	0.49405	-1.46503	0.142912
PLIN5	0.0288089	1.02923	0.461248	0.0624586	0.950198
THPO	-0.126917	0.880807	0.465859	-0.272436	0.785287
THSD4	0.114412	1.12121	0.467018	0.244984	0.806469
KLHDC1	0.162841	1.17685	0.46672	0.348904	0.727161

## Sheet: breast cancer
Table S7 | OS analysis of BC
Gene symbol	coef	exp(coef)	se(coef)	z	Pr(>|z|)
SKA3	0.363958	1.43901	0.16847	2.16037	0.0307444
DEPDC1	-0.00799848	0.992033	0.162898	-0.0491011	0.960839
CHEK1	0.197445	1.21829	0.163351	1.20872	0.226771
ANLN	0.359719	1.43293	0.165575	2.17254	0.0298149
KIFC1	0.166003	1.18058	0.165597	1.00245	0.316126
CDC7	-0.0129368	0.987147	0.163282	-0.0792297	0.93685
PIF1	-0.0942799	0.910028	0.163353	-0.577155	0.563835
TROAP	0.141105	1.15155	0.163578	0.86262	0.388346
MYBL2	0.28074	1.32411	0.165543	1.69587	0.0899109
FAM83D	0.351793	1.42161	0.164462	2.13906	0.0324309
CENPE	0.0782597	1.0814	0.163167	0.47963	0.631491
KIF4A	0.418934	1.52034	0.165472	2.53175	0.0113494
MELK	0.231415	1.26038	0.165373	1.39935	0.161709
KIF23	0.220847	1.24713	0.163679	1.34927	0.177249
UBE2C	0.323663	1.38218	0.16642	1.94486	0.0517914
AURKA	0.159142	1.1725	0.16347	0.973521	0.330295
DEPDC1B	0.143119	1.15387	0.163541	0.87513	0.381503
CEP55	0.284945	1.32969	0.165458	1.72216	0.0850405
TPX2	0.214513	1.23926	0.164188	1.30651	0.191379
BUB1B	0.234946	1.26484	0.163666	1.43552	0.151139
MCM10	0.298679	1.34808	0.164874	1.81156	0.0700548
CDC20	0.0517119	1.05307	0.164096	0.315132	0.752662
E2F7	0.0494734	1.05072	0.163021	0.303478	0.761525
NCCRP1	0.0223049	1.02256	0.162994	0.136845	0.891153
FAM111B	0.0973868	1.10229	0.164894	0.590603	0.554787
CENPF	0.0329215	1.03347	0.163642	0.201181	0.840557
PTTG1	0.150169	1.16203	0.165208	0.908971	0.363365
EZH2	0.0304837	1.03095	0.16328	0.186696	0.851899
GTSE1	0.0980712	1.10304	0.163954	0.598162	0.549732
STIL	0.122868	1.13073	0.163179	0.752962	0.451473
ASPM	0.162078	1.17595	0.163303	0.992497	0.320955
CDCA3	0.0662491	1.06849	0.164252	0.403338	0.686699
AURKB	0.0978559	1.1028	0.163483	0.59857	0.549459
KIF18A	0.00745458	1.00748	0.163601	0.0455656	0.963657
LAMP3	-0.354954	0.701205	0.164605	-2.1564	0.0310525
BUB1	0.244323	1.27676	0.164496	1.48528	0.13747
CDCA2	-0.0188373	0.981339	0.163042	-0.115536	0.90802
NUF2	0.15046	1.16237	0.163956	0.917687	0.358783
KIF20A	0.26105	1.29829	0.165638	1.57603	0.11502
RRM2	0.0152676	1.01538	0.163153	0.0935781	0.925444
CDC45	0.174353	1.19048	0.164132	1.06227	0.288111
TTK	0.307537	1.36007	0.166594	1.84603	0.0648885
CENPA	0.192962	1.21284	0.164059	1.17618	0.239525
UBE2T	0.35039	1.41962	0.165306	2.11964	0.0340363
SKA1	0.377507	1.45864	0.166162	2.27192	0.0230914
TRIP13	0.241669	1.27337	0.164808	1.46637	0.142548
GPR19	-0.0285187	0.971884	0.16291	-0.175059	0.861034
CDCA5	0.208615	1.23197	0.163729	1.27415	0.202611
KIF14	0.0479215	1.04909	0.163018	0.293965	0.768784
NDC80	0.0882209	1.09223	0.16348	0.539645	0.589442
FOXM1	0.379438	1.46146	0.165532	2.29223	0.0218926
DLGAP5	0.17398	1.19003	0.163326	1.06523	0.28677
HJURP	0.226958	1.25478	0.164806	1.37713	0.168474
CDC25A	0.0998084	1.10496	0.163778	0.609412	0.542251
PBK	0.0747257	1.07759	0.163496	0.457049	0.647636
TMPRSS13	0.13969	1.14992	0.163955	0.852001	0.394214
KIF15	-0.0782399	0.924743	0.163464	-0.478637	0.632197
EXO1	0.395234	1.48473	0.165367	2.39004	0.0168467
SMC1B	0.194797	1.21506	0.163792	1.1893	0.234321
CDCA8	0.195584	1.21602	0.164426	1.1895	0.234245
TYMS	0.0811839	1.08457	0.163779	0.495691	0.620112
RASAL1	0.140052	1.15033	0.163374	0.857252	0.391305
APBA2	0.0556683	1.05725	0.163118	0.341276	0.732896
CCL20	0.0194542	1.01964	0.163354	0.119093	0.905202
LRP8	0.1919	1.21155	0.164085	1.16952	0.242196
BLM	0.0602134	1.06206	0.163559	0.368144	0.712766
MND1	0.427556	1.53351	0.167421	2.55377	0.0106563
GSDMC	0.451894	1.57128	0.165709	2.72703	0.0063908
E2F2	0.0115739	1.01164	0.164659	0.0702899	0.943963
PDSS1	0.14935	1.16108	0.16447	0.908069	0.363842
MKI67	0.105317	1.11106	0.16384	0.642807	0.520349
NMU	0.0141182	1.01422	0.163073	0.0865758	0.931009
MEX3A	0.053653	1.05512	0.163672	0.327808	0.743057
IQGAP3	-0.00995	0.990099	0.16406	-0.0606487	0.951639
CENPI	0.34068	1.4059	0.164752	2.06783	0.0386562
CCNE1	0.495136	1.64072	0.166362	2.97626	0.00291792
FAM83B	0.0222915	1.02254	0.16358	0.136273	0.891605
TSPAN33	-0.297209	0.742889	0.165244	-1.79861	0.0720802
ADRA2A	-0.256604	0.773675	0.163644	-1.56806	0.116868
S100B	-0.352486	0.702938	0.164471	-2.14316	0.0321005
SERPINI1	0.0888066	1.09287	0.164071	0.541268	0.588323
ADAM33	-0.147042	0.863258	0.16326	-0.900661	0.367768
ACOX2	0.0237584	1.02404	0.163006	0.145752	0.884117
SVEP1	0.112662	1.11925	0.16458	0.684541	0.493634
CFD	-0.0115843	0.988483	0.163171	-0.0709947	0.943402
KITLG	0.098766	1.10381	0.163462	0.604216	0.5457
MRAS	-0.085628	0.917936	0.163721	-0.523011	0.600966
SYNM	-0.238396	0.78789	0.16312	-1.46148	0.143884
C10orf82	-0.124865	0.882616	0.163292	-0.76467	0.444468
CYP4X1	0.0288301	1.02925	0.163043	0.176826	0.859645
PCDH19	-0.228806	0.795483	0.163582	-1.39872	0.161897
ADCY5	-0.15089	0.859943	0.163261	-0.924221	0.355371
CRYAB	-0.315622	0.729335	0.163509	-1.9303	0.0535694
PGM5	-0.0483738	0.952778	0.1643	-0.294423	0.768435
DCLK1	0.0465079	1.04761	0.163055	0.285227	0.77547
C10orf90	-0.24499	0.782713	0.163533	-1.49811	0.134105
SYBU	-0.261283	0.770063	0.164822	-1.58525	0.11291
CPE	0.0837646	1.08737	0.16315	0.513422	0.607656
RBM24	-0.301601	0.739633	0.163959	-1.83949	0.0658435
ACADSB	-0.166474	0.846645	0.163885	-1.0158	0.309726
SEMA3C	-0.230754	0.793935	0.163724	-1.40941	0.158715
CYP4B1	0.000251231	1.00025	0.163085	0.0015405	0.998771
LOXL4	-0.152685	0.8584	0.164569	-0.927788	0.353518
MAML2	-0.159058	0.852947	0.165247	-0.962547	0.335775
PLIN5	-0.466261	0.627343	0.167516	-2.78338	0.00537952
THPO	-0.0583024	0.943365	0.163383	-0.356845	0.721208
THSD4	-0.123422	0.883891	0.164434	-0.750588	0.4529
KLHDC1	-0.260239	0.770867	0.164268	-1.58424	0.113139
